# Supplementary material for: 5′-Methyl­sulfanyl-4′-oxo-7′-phenyl-3′,4′-dihydro-1′H-spiro­[cyclo­hexane-1,2′-quinazoline]-8′-carbonitrile dimethyl­formamide monosolvate
Source: Acta Crystallogr Sect E Struct Rep Online. 2011 Jul 13;67(Pt 8):o2016. doi: 10.1107/S1600536811026948 (PMC3213469; doi:10.1107/S1600536811026948)
Supplement: Supplementary file 1 [file e-67-o2016-sup1.cif]

##############################################################################
#                                                                            #
# This CIF contains the data in a paper accepted for publication in          #
# Acta Crystallographica Section E. It conforms to the requirements of       #
# Notes for Authors for Acta Crystallographica Section E, and has been       #
# peer reviewed under the auspices of the IUCr Commission on Journals.       #
#                                                                            #
# Full details of the Crystallographic Information File format               #
# are given in the paper "The Crystallographic Information File (CIF):       #
# a New Standard Archive File for Crystallography" by S. R. Hall, F. H.      #
# Allen and I. D. Brown [Acta Cryst. (1991), A47, 655-685].                  #
#                                                                            #
# The current version of the core CIF dictionary is obtainable from          #
# ftp://ftp.iucr.org/pub/cif_core.dic.                                       #
#                                                                            #
# Software is freely available for graphical display of the structure(s)     #
# in this CIF. For information consult the CIF software page                 #
# http://www.iucr.org/resources/cif/software.                                #
#                                                                            #
# This file may be used for bona fide research purposes within the           #
# scientific community so long as proper attribution is given to the journal # 
# article from which it was obtained.                                        #
#                                                                            #
##############################################################################
data_I
_audit_creation_method     SHELXL-97
_chemical_name_systematic
;
5'-Methylsulfanyl-4'-oxo-7'-phenyl-3',4'-dihydro-1'<i>H</i>-
spiro[cyclohexane-1,2'-quinazoline]-8'-carbonitrile dimethylformamide
monosolvate
;
_chemical_name_common     ?
_chemical_formula_moiety     'C21 H21 N3 O S, C3 H7 N O'
_chemical_formula_sum     'C24 H28 N4 O2 S'
_chemical_formula_iupac     'C21 H21 N3 O S, C3 H7 N O'
_chemical_formula_weight     436.56
_chemical_melting_point     ?
_symmetry_cell_setting     triclinic
_symmetry_space_group_name_H-M     'P -1'
_symmetry_space_group_name_Hall     '-P 1'
loop_
    _symmetry_equiv_pos_as_xyz
    'x, y, z'
    '-x, -y, -z'
_cell_length_a     9.415(3)
_cell_length_b     10.615(3)
_cell_length_c     12.037(3)
_cell_angle_alpha     95.092(3)
_cell_angle_beta     98.156(4)
_cell_angle_gamma     109.833(3)
_cell_volume     1108.0(6)
_cell_formula_units_Z     2
_cell_measurement_reflns_used     3507
_cell_measurement_theta_min     2.488
_cell_measurement_theta_max     29.117
_cell_measurement_temperature     153(2)
_exptl_crystal_description     chunk
_exptl_crystal_colour     colorless
_exptl_crystal_size_max     0.31
_exptl_crystal_size_mid     0.31
_exptl_crystal_size_min     0.12
_exptl_crystal_density_diffrn     1.309
_exptl_crystal_density_meas     ?
_exptl_crystal_density_method     'not measured'
_exptl_crystal_F_000     464
_exptl_absorpt_coefficient_mu     0.175
_exptl_absorpt_correction_type     psi-scan
_exptl_absorpt_process_details     '(North et al., 1968)'
_exptl_absorpt_correction_T_min     0.9473
_exptl_absorpt_correction_T_max     0.9788
_exptl_special_details
;
;
_diffrn_ambient_temperature     153(2)
_diffrn_radiation_type     MoK\a
_diffrn_radiation_wavelength     0.71073
_diffrn_radiation_source     'Rotating Anode'
_diffrn_radiation_monochromator     graphite
_diffrn_measurement_device_type     'Rigaku AFC10/Saturn724+'
_diffrn_measurement_method     'phi and omega scans'
_diffrn_detector_area_resol_mean     28.5714
_diffrn_reflns_number     11758
_diffrn_reflns_av_R_equivalents     0.0290
_diffrn_reflns_av_sigmaI/netI     0.0527
_diffrn_reflns_theta_min     2.49
_diffrn_reflns_theta_max     29.13
_diffrn_reflns_theta_full     29.13
_diffrn_measured_fraction_theta_max     0.964
_diffrn_measured_fraction_theta_full     0.964
_diffrn_reflns_limit_h_min     -12
_diffrn_reflns_limit_h_max     12
_diffrn_reflns_limit_k_min     -12
_diffrn_reflns_limit_k_max     14
_diffrn_reflns_limit_l_min     -16
_diffrn_reflns_limit_l_max     15
_diffrn_standards_number     0
_diffrn_standards_interval_count     0
_diffrn_standards_interval_time     0
_diffrn_standards_decay_%     0
_refine_special_details
;
Refinement of <i>F</i>^2^ against ALL reflections. The weighted <i>R</i>-factor
<i>wR</i> and goodness of fit <i>S</i> are based on <i>F</i>^2^, conventional
<i>R</i>-factors <i>R</i> are based on <i>F</i>, with <i>F</i> set to zero for
negative <i>F</i>^2^. The threshold expression of <i>F</i>^2^ >
\s(<i>F</i>^2^) is used only for calculating <i>R</i>-factors(gt) <i>etc</i>.
and is not relevant to the choice of reflections for refinement.
<i>R</i>-factors based on <i>F</i>^2^ are statistically about twice as large
as those based on <i>F</i>, and <i>R</i>- factors based on ALL data will be
even larger.
;
_reflns_number_total     5754
_reflns_number_gt     4274
_reflns_threshold_expression     I>2sigma(I)
_refine_ls_structure_factor_coef     Fsqd
_refine_ls_matrix_type     full
_refine_ls_R_factor_all     0.0711
_refine_ls_R_factor_gt     0.0471
_refine_ls_wR_factor_gt     0.1064
_refine_ls_wR_factor_ref     0.1169
_refine_ls_goodness_of_fit_ref     1.002
_refine_ls_restrained_S_all     1.002
_refine_ls_number_reflns     5754
_refine_ls_number_parameters     291
_refine_ls_number_restraints     0
_refine_ls_hydrogen_treatment     mixed
_refine_ls_weighting_scheme     calc
_refine_ls_weighting_details
         'calc w=1/[\s^2^(Fo^2^)+(0.0568P)^2^+0.1600P] where P=(Fo^2^+2Fc^2^)/3'
_atom_sites_solution_hydrogens     geom
_atom_sites_solution_primary     direct
_atom_sites_solution_secondary     difmap
_refine_ls_shift/su_max     0.001
_refine_ls_shift/su_mean     0.000
_refine_diff_density_max     0.363
_refine_diff_density_min     -0.263
_refine_ls_extinction_method     none
_refine_ls_extinction_coef     ?
loop_
    _atom_type_symbol
    _atom_type_description
    _atom_type_scat_dispersion_real
    _atom_type_scat_dispersion_imag
    _atom_type_scat_source
    'C' 'C' 0.0033 0.0016
                         'International Tables Vol C Tables 4.2.6.8 and 6.1.1.4'
    'H' 'H' 0.0000 0.0000
                         'International Tables Vol C Tables 4.2.6.8 and 6.1.1.4'
    'N' 'N' 0.0061 0.0033
                         'International Tables Vol C Tables 4.2.6.8 and 6.1.1.4'
    'O' 'O' 0.0106 0.0060
                         'International Tables Vol C Tables 4.2.6.8 and 6.1.1.4'
    'S' 'S' 0.1246 0.1234
                         'International Tables Vol C Tables 4.2.6.8 and 6.1.1.4'
_computing_data_collection     'CrystalClear (Rigaku, 2008)'
_computing_cell_refinement     'CrystalClear (Rigaku, 2008)'
_computing_data_reduction     'CrystalClear (Rigaku, 2008)'
_computing_structure_solution     'SHELXS97 (Sheldrick, 2008)'
_computing_structure_refinement     'SHELXL97 (Sheldrick, 2008)'
_computing_molecular_graphics     'SHELXTL (Sheldrick, 2008)'
_computing_publication_material     'SHELXL97 (Sheldrick, 2008)'
loop_
    _atom_site_type_symbol
    _atom_site_label
    _atom_site_fract_x
    _atom_site_fract_y
    _atom_site_fract_z
    _atom_site_U_iso_or_equiv
    _atom_site_adp_type
    _atom_site_calc_flag
    _atom_site_refinement_flags
    _atom_site_occupancy
    _atom_site_symmetry_multiplicity
    _atom_site_disorder_assembly
    _atom_site_disorder_group
    S S1 0.30973(5) 0.65929(4) 0.27438(3) 0.02075(11) Uani d . 1 1 . .
    O O1 0.43889(14) 0.57074(13) 0.11197(9) 0.0275(3) Uani d . 1 1 . .
    N N4 0.75021(19) 0.94951(17) 0.28720(14) 0.0374(4) Uani d . 1 1 . .
    O O2 0.6020(2) 1.02046(18) 0.39412(16) 0.0580(5) Uani d . 1 1 . .
    N N1 0.79059(16) 0.52496(15) 0.31427(11) 0.0197(3) Uani d . 1 1 . .
    N N2 0.63848(16) 0.49735(14) 0.13547(11) 0.0200(3) Uani d . 1 1 . .
    N N3 0.99764(17) 0.62325(16) 0.58365(11) 0.0259(3) Uani d . 1 1 . .
    C C1 0.87655(18) 0.44768(18) 0.15077(13) 0.0221(3) Uani d . 1 1 . .
    H H1A 0.9264 0.5415 0.1362 0.026 Uiso calc R 1 1 . .
    H H1B 0.9511 0.4266 0.2057 0.026 Uiso calc R 1 1 . .
    C C2 0.8378(2) 0.3509(2) 0.03980(14) 0.0288(4) Uani d . 1 1 . .
    H H2A 0.7780 0.3812 -0.0195 0.035 Uiso calc R 1 1 . .
    H H2B 0.9341 0.3531 0.0145 0.035 Uiso calc R 1 1 . .
    C C3 0.7457(2) 0.2069(2) 0.05401(16) 0.0362(5) Uani d . 1 1 . .
    H H3A 0.8102 0.1724 0.1062 0.043 Uiso calc R 1 1 . .
    H H3B 0.7158 0.1481 -0.0204 0.043 Uiso calc R 1 1 . .
    C C4 0.6018(2) 0.20061(19) 0.10126(16) 0.0316(4) Uani d . 1 1 . .
    H H4A 0.5451 0.1063 0.1114 0.038 Uiso calc R 1 1 . .
    H H4B 0.5338 0.2292 0.0468 0.038 Uiso calc R 1 1 . .
    C C5 0.64463(19) 0.29280(17) 0.21494(14) 0.0226(3) Uani d . 1 1 . .
    H H5A 0.7069 0.2603 0.2707 0.027 Uiso calc R 1 1 . .
    H H5B 0.5499 0.2887 0.2436 0.027 Uiso calc R 1 1 . .
    C C6 0.73564(17) 0.43950(16) 0.20362(12) 0.0166(3) Uani d . 1 1 . .
    C C7 0.54013(18) 0.54868(16) 0.17623(13) 0.0187(3) Uani d . 1 1 . .
    C C8 0.56754(17) 0.58920(16) 0.30038(12) 0.0163(3) Uani d . 1 1 . .
    C C9 0.47755(17) 0.65007(16) 0.35316(13) 0.0166(3) Uani d . 1 1 . .
    C C10 0.52394(17) 0.70489(16) 0.46842(13) 0.0178(3) Uani d . 1 1 . .
    H H10 0.4628 0.7455 0.5037 0.021 Uiso calc R 1 1 . .
    C C11 0.65724(17) 0.70114(15) 0.53231(13) 0.0165(3) Uani d . 1 1 . .
    C C12 0.74383(17) 0.63548(16) 0.48131(12) 0.0160(3) Uani d . 1 1 . .
    C C13 0.69977(17) 0.57954(15) 0.36522(13) 0.0160(3) Uani d . 1 1 . .
    C C14 0.71051(17) 0.77401(16) 0.65038(13) 0.0168(3) Uani d . 1 1 . .
    C C15 0.70835(19) 0.90471(17) 0.67204(14) 0.0222(3) Uani d . 1 1 . .
    H H15 0.6717 0.9444 0.6119 0.027 Uiso calc R 1 1 . .
    C C16 0.7592(2) 0.97693(18) 0.78055(14) 0.0276(4) Uani d . 1 1 . .
    H H16 0.7583 1.0662 0.7942 0.033 Uiso calc R 1 1 . .
    C C17 0.8112(2) 0.9198(2) 0.86898(14) 0.0303(4) Uani d . 1 1 . .
    H H17 0.8468 0.9700 0.9431 0.036 Uiso calc R 1 1 . .
    C C18 0.8114(2) 0.7890(2) 0.84928(14) 0.0282(4) Uani d . 1 1 . .
    H H18 0.8453 0.7491 0.9103 0.034 Uiso calc R 1 1 . .
    C C19 0.76196(19) 0.71616(18) 0.74030(13) 0.0218(3) Uani d . 1 1 . .
    H H19 0.7632 0.6270 0.7270 0.026 Uiso calc R 1 1 . .
    C C20 0.2291(2) 0.72814(19) 0.38122(15) 0.0271(4) Uani d . 1 1 . .
    H H20A 0.2100 0.6684 0.4393 0.033 Uiso calc R 1 1 . .
    H H20B 0.1321 0.7352 0.3461 0.033 Uiso calc R 1 1 . .
    H H20C 0.3013 0.8182 0.4163 0.033 Uiso calc R 1 1 . .
    C C21 0.88385(18) 0.63108(16) 0.54123(13) 0.0183(3) Uani d . 1 1 . .
    C C22 0.6208(3) 0.9699(2) 0.3065(2) 0.0446(6) Uani d . 1 1 . .
    H H22 0.5366 0.9415 0.2448 0.053 Uiso calc R 1 1 . .
    C C24 0.8796(3) 0.9892(3) 0.3788(2) 0.0567(7) Uani d . 1 1 . .
    H H24A 0.8536 1.0275 0.4468 0.068 Uiso calc R 1 1 . .
    H H24B 0.9676 1.0573 0.3576 0.068 Uiso calc R 1 1 . .
    H H24C 0.9058 0.9099 0.3944 0.068 Uiso calc R 1 1 . .
    C C23 0.7636(3) 0.8852(3) 0.1816(2) 0.0654(8) Uani d . 1 1 . .
    H H23A 0.6646 0.8547 0.1295 0.078 Uiso calc R 1 1 . .
    H H23B 0.7935 0.8070 0.1947 0.078 Uiso calc R 1 1 . .
    H H23C 0.8418 0.9496 0.1485 0.078 Uiso calc R 1 1 . .
    H H11 0.855(2) 0.504(2) 0.3564(16) 0.029(5) Uiso d . 1 1 . .
    H H21 0.621(2) 0.4760(19) 0.0607(17) 0.030(5) Uiso d . 1 1 . .
loop_
    _atom_site_aniso_label
    _atom_site_aniso_U_11
    _atom_site_aniso_U_22
    _atom_site_aniso_U_33
    _atom_site_aniso_U_12
    _atom_site_aniso_U_13
    _atom_site_aniso_U_23
    S1 0.01842(19) 0.0274(2) 0.0198(2) 0.01458(16) 0.00019(15) 0.00021(16)
    O1 0.0315(7) 0.0441(8) 0.0155(6) 0.0282(6) -0.0021(5) -0.0003(5)
    N4 0.0314(9) 0.0385(10) 0.0354(9) 0.0042(7) 0.0027(7) 0.0091(8)
    O2 0.0584(11) 0.0559(11) 0.0747(12) 0.0312(9) 0.0266(10) 0.0201(10)
    N1 0.0200(7) 0.0298(8) 0.0127(6) 0.0164(6) -0.0019(5) -0.0024(6)
    N2 0.0241(7) 0.0299(8) 0.0117(7) 0.0179(6) 0.0011(5) 0.0016(6)
    N3 0.0253(7) 0.0387(9) 0.0182(7) 0.0192(7) 0.0016(6) -0.0002(6)
    C1 0.0196(7) 0.0350(10) 0.0168(8) 0.0153(7) 0.0048(6) 0.0058(7)
    C2 0.0305(9) 0.0491(12) 0.0175(8) 0.0277(9) 0.0062(7) 0.0020(8)
    C3 0.0482(12) 0.0418(12) 0.0254(10) 0.0303(10) 0.0008(8) -0.0086(8)
    C4 0.0362(10) 0.0254(10) 0.0309(10) 0.0125(8) 0.0003(8) -0.0041(8)
    C5 0.0231(8) 0.0256(9) 0.0215(8) 0.0118(7) 0.0042(6) 0.0029(7)
    C6 0.0189(7) 0.0239(8) 0.0104(7) 0.0130(6) 0.0013(6) 0.0006(6)
    C7 0.0210(7) 0.0224(8) 0.0156(8) 0.0126(6) 0.0016(6) 0.0009(6)
    C8 0.0169(7) 0.0198(8) 0.0141(7) 0.0095(6) 0.0014(6) 0.0013(6)
    C9 0.0155(7) 0.0187(8) 0.0163(7) 0.0076(6) 0.0014(6) 0.0031(6)
    C10 0.0182(7) 0.0215(8) 0.0170(8) 0.0112(6) 0.0044(6) 0.0015(6)
    C11 0.0172(7) 0.0178(8) 0.0154(7) 0.0072(6) 0.0036(6) 0.0023(6)
    C12 0.0166(7) 0.0185(8) 0.0142(7) 0.0087(6) 0.0010(6) 0.0015(6)
    C13 0.0167(7) 0.0176(8) 0.0158(7) 0.0087(6) 0.0032(6) 0.0022(6)
    C14 0.0162(7) 0.0209(8) 0.0145(7) 0.0083(6) 0.0039(6) 0.0006(6)
    C15 0.0251(8) 0.0260(9) 0.0182(8) 0.0131(7) 0.0042(6) 0.0014(7)
    C16 0.0341(10) 0.0251(9) 0.0253(9) 0.0147(8) 0.0059(7) -0.0048(7)
    C17 0.0343(10) 0.0404(11) 0.0159(8) 0.0176(8) 0.0002(7) -0.0078(7)
    C18 0.0320(9) 0.0418(11) 0.0165(8) 0.0213(8) 0.0022(7) 0.0046(8)
    C19 0.0248(8) 0.0260(9) 0.0189(8) 0.0136(7) 0.0063(6) 0.0043(7)
    C20 0.0240(8) 0.0369(11) 0.0274(9) 0.0203(8) 0.0055(7) 0.0013(8)
    C21 0.0229(8) 0.0220(8) 0.0121(7) 0.0117(6) 0.0032(6) -0.0017(6)
    C22 0.0348(11) 0.0402(13) 0.0534(14) 0.0054(9) 0.0004(10) 0.0248(11)
    C24 0.0370(12) 0.0674(18) 0.0595(16) 0.0165(12) -0.0021(11) 0.0040(13)
    C23 0.079(2) 0.0561(17) 0.0461(15) 0.0015(14) 0.0222(14) 0.0024(12)
_geom_special_details
;
All s.u.'s (except the s.u. in the dihedral angle between two l.s. planes)
are estimated using the full covariance matrix. The cell s.u.'s are taken
into account individually in the estimation of s.u.'s in distances, angles
and torsion angles; correlations between s.u.'s in cell parameters are only
used when they are defined by crystal symmetry. An approximate (isotropic)
treatment of cell s.u.'s is used for estimating s.u.'s involving l.s.
planes.
;
loop_
    _geom_bond_atom_site_label_1
    _geom_bond_atom_site_label_2
    _geom_bond_site_symmetry_2
    _geom_bond_distance
    _geom_bond_publ_flag
    S1 C9 . 1.7611(16) ?
    S1 C20 . 1.8033(17) ?
    O1 C7 . 1.2394(18) ?
    N4 C22 . 1.355(3) ?
    N4 C23 . 1.431(3) ?
    N4 C24 . 1.437(3) ?
    O2 C22 . 1.204(3) ?
    N1 C13 . 1.3655(19) ?
    N1 C6 . 1.4616(19) ?
    N1 H11 . 0.84(2) ?
    N2 C7 . 1.349(2) ?
    N2 C6 . 1.4644(19) ?
    N2 H21 . 0.89(2) ?
    N3 C21 . 1.152(2) ?
    C1 C2 . 1.529(2) ?
    C1 C6 . 1.531(2) ?
    C1 H1A . 0.9900 ?
    C1 H1B . 0.9900 ?
    C2 C3 . 1.519(3) ?
    C2 H2A . 0.9900 ?
    C2 H2B . 0.9900 ?
    C3 C4 . 1.525(3) ?
    C3 H3A . 0.9900 ?
    C3 H3B . 0.9900 ?
    C4 C5 . 1.527(2) ?
    C4 H4A . 0.9900 ?
    C4 H4B . 0.9900 ?
    C5 C6 . 1.531(2) ?
    C5 H5A . 0.9900 ?
    C5 H5B . 0.9900 ?
    C7 C8 . 1.479(2) ?
    C8 C9 . 1.411(2) ?
    C8 C13 . 1.412(2) ?
    C9 C10 . 1.402(2) ?
    C10 C11 . 1.391(2) ?
    C10 H10 . 0.9500 ?
    C11 C12 . 1.407(2) ?
    C11 C14 . 1.486(2) ?
    C12 C13 . 1.414(2) ?
    C12 C21 . 1.428(2) ?
    C14 C15 . 1.396(2) ?
    C14 C19 . 1.398(2) ?
    C15 C16 . 1.385(2) ?
    C15 H15 . 0.9500 ?
    C16 C17 . 1.381(3) ?
    C16 H16 . 0.9500 ?
    C17 C18 . 1.389(3) ?
    C17 H17 . 0.9500 ?
    C18 C19 . 1.392(2) ?
    C18 H18 . 0.9500 ?
    C19 H19 . 0.9500 ?
    C20 H20A . 0.9800 ?
    C20 H20B . 0.9800 ?
    C20 H20C . 0.9800 ?
    C22 H22 . 0.9500 ?
    C24 H24A . 0.9800 ?
    C24 H24B . 0.9800 ?
    C24 H24C . 0.9800 ?
    C23 H23A . 0.9800 ?
    C23 H23B . 0.9800 ?
    C23 H23C . 0.9800 ?
loop_
    _geom_angle_atom_site_label_1
    _geom_angle_atom_site_label_2
    _geom_angle_atom_site_label_3
    _geom_angle_site_symmetry_1
    _geom_angle_site_symmetry_3
    _geom_angle
    _geom_angle_publ_flag
    C9 S1 C20 . . 102.83(8) ?
    C22 N4 C23 . . 123.6(2) ?
    C22 N4 C24 . . 118.59(19) ?
    C23 N4 C24 . . 117.7(2) ?
    C13 N1 C6 . . 122.09(13) ?
    C13 N1 H11 . . 117.5(13) ?
    C6 N1 H11 . . 112.7(13) ?
    C7 N2 C6 . . 124.20(13) ?
    C7 N2 H21 . . 114.8(13) ?
    C6 N2 H21 . . 118.3(13) ?
    C2 C1 C6 . . 113.17(14) ?
    C2 C1 H1A . . 108.9 ?
    C6 C1 H1A . . 108.9 ?
    C2 C1 H1B . . 108.9 ?
    C6 C1 H1B . . 108.9 ?
    H1A C1 H1B . . 107.8 ?
    C3 C2 C1 . . 111.36(15) ?
    C3 C2 H2A . . 109.4 ?
    C1 C2 H2A . . 109.4 ?
    C3 C2 H2B . . 109.4 ?
    C1 C2 H2B . . 109.4 ?
    H2A C2 H2B . . 108.0 ?
    C2 C3 C4 . . 111.08(15) ?
    C2 C3 H3A . . 109.4 ?
    C4 C3 H3A . . 109.4 ?
    C2 C3 H3B . . 109.4 ?
    C4 C3 H3B . . 109.4 ?
    H3A C3 H3B . . 108.0 ?
    C3 C4 C5 . . 110.48(15) ?
    C3 C4 H4A . . 109.6 ?
    C5 C4 H4A . . 109.6 ?
    C3 C4 H4B . . 109.6 ?
    C5 C4 H4B . . 109.6 ?
    H4A C4 H4B . . 108.1 ?
    C4 C5 C6 . . 111.32(14) ?
    C4 C5 H5A . . 109.4 ?
    C6 C5 H5A . . 109.4 ?
    C4 C5 H5B . . 109.4 ?
    C6 C5 H5B . . 109.4 ?
    H5A C5 H5B . . 108.0 ?
    N1 C6 N2 . . 106.52(12) ?
    N1 C6 C5 . . 111.29(13) ?
    N2 C6 C5 . . 110.69(13) ?
    N1 C6 C1 . . 107.40(13) ?
    N2 C6 C1 . . 110.23(13) ?
    C5 C6 C1 . . 110.60(13) ?
    O1 C7 N2 . . 121.46(14) ?
    O1 C7 C8 . . 121.36(14) ?
    N2 C7 C8 . . 116.94(14) ?
    C9 C8 C13 . . 119.62(13) ?
    C9 C8 C7 . . 122.55(14) ?
    C13 C8 C7 . . 117.44(13) ?
    C10 C9 C8 . . 119.49(14) ?
    C10 C9 S1 . . 120.26(11) ?
    C8 C9 S1 . . 120.24(11) ?
    C11 C10 C9 . . 121.56(14) ?
    C11 C10 H10 . . 119.2 ?
    C9 C10 H10 . . 119.2 ?
    C10 C11 C12 . . 119.13(14) ?
    C10 C11 C14 . . 119.37(13) ?
    C12 C11 C14 . . 121.38(14) ?
    C11 C12 C13 . . 120.40(14) ?
    C11 C12 C21 . . 121.94(14) ?
    C13 C12 C21 . . 117.50(13) ?
    N1 C13 C8 . . 120.12(13) ?
    N1 C13 C12 . . 120.04(14) ?
    C8 C13 C12 . . 119.68(13) ?
    C15 C14 C19 . . 118.98(15) ?
    C15 C14 C11 . . 118.66(14) ?
    C19 C14 C11 . . 122.36(14) ?
    C16 C15 C14 . . 120.51(16) ?
    C16 C15 H15 . . 119.7 ?
    C14 C15 H15 . . 119.7 ?
    C17 C16 C15 . . 120.32(17) ?
    C17 C16 H16 . . 119.8 ?
    C15 C16 H16 . . 119.8 ?
    C16 C17 C18 . . 119.89(16) ?
    C16 C17 H17 . . 120.1 ?
    C18 C17 H17 . . 120.1 ?
    C17 C18 C19 . . 120.19(16) ?
    C17 C18 H18 . . 119.9 ?
    C19 C18 H18 . . 119.9 ?
    C18 C19 C14 . . 120.10(16) ?
    C18 C19 H19 . . 120.0 ?
    C14 C19 H19 . . 120.0 ?
    S1 C20 H20A . . 109.5 ?
    S1 C20 H20B . . 109.5 ?
    H20A C20 H20B . . 109.5 ?
    S1 C20 H20C . . 109.5 ?
    H20A C20 H20C . . 109.5 ?
    H20B C20 H20C . . 109.5 ?
    N3 C21 C12 . . 175.83(16) ?
    O2 C22 N4 . . 126.4(2) ?
    O2 C22 H22 . . 116.8 ?
    N4 C22 H22 . . 116.8 ?
    N4 C24 H24A . . 109.5 ?
    N4 C24 H24B . . 109.5 ?
    H24A C24 H24B . . 109.5 ?
    N4 C24 H24C . . 109.5 ?
    H24A C24 H24C . . 109.5 ?
    H24B C24 H24C . . 109.5 ?
    N4 C23 H23A . . 109.5 ?
    N4 C23 H23B . . 109.5 ?
    H23A C23 H23B . . 109.5 ?
    N4 C23 H23C . . 109.5 ?
    H23A C23 H23C . . 109.5 ?
    H23B C23 H23C . . 109.5 ?
loop_
    _geom_torsion_atom_site_label_1
    _geom_torsion_atom_site_label_2
    _geom_torsion_atom_site_label_3
    _geom_torsion_atom_site_label_4
    _geom_torsion_site_symmetry_1
    _geom_torsion_site_symmetry_2
    _geom_torsion_site_symmetry_3
    _geom_torsion_site_symmetry_4
    _geom_torsion
    _geom_torsion_publ_flag
    C6 C1 C2 C3 . . . . -52.6(2) ?
    C1 C2 C3 C4 . . . . 54.9(2) ?
    C2 C3 C4 C5 . . . . -57.9(2) ?
    C3 C4 C5 C6 . . . . 58.0(2) ?
    C13 N1 C6 N2 . . . . 37.8(2) ?
    C13 N1 C6 C5 . . . . -82.94(18) ?
    C13 N1 C6 C1 . . . . 155.88(15) ?
    C7 N2 C6 N1 . . . . -39.4(2) ?
    C7 N2 C6 C5 . . . . 81.73(18) ?
    C7 N2 C6 C1 . . . . -155.59(15) ?
    C4 C5 C6 N1 . . . . -173.96(13) ?
    C4 C5 C6 N2 . . . . 67.79(16) ?
    C4 C5 C6 C1 . . . . -54.67(18) ?
    C2 C1 C6 N1 . . . . 173.76(14) ?
    C2 C1 C6 N2 . . . . -70.58(18) ?
    C2 C1 C6 C5 . . . . 52.15(18) ?
    C6 N2 C7 O1 . . . . -165.03(15) ?
    C6 N2 C7 C8 . . . . 20.5(2) ?
    O1 C7 C8 C9 . . . . 2.4(3) ?
    N2 C7 C8 C9 . . . . 176.94(15) ?
    O1 C7 C8 C13 . . . . -170.34(16) ?
    N2 C7 C8 C13 . . . . 4.2(2) ?
    C13 C8 C9 C10 . . . . 2.5(2) ?
    C7 C8 C9 C10 . . . . -170.18(14) ?
    C13 C8 C9 S1 . . . . -178.45(12) ?
    C7 C8 C9 S1 . . . . 8.9(2) ?
    C20 S1 C9 C10 . . . . -6.48(15) ?
    C20 S1 C9 C8 . . . . 174.42(13) ?
    C8 C9 C10 C11 . . . . 0.2(2) ?
    S1 C9 C10 C11 . . . . -178.91(12) ?
    C9 C10 C11 C12 . . . . -2.9(2) ?
    C9 C10 C11 C14 . . . . 173.20(14) ?
    C10 C11 C12 C13 . . . . 2.9(2) ?
    C14 C11 C12 C13 . . . . -173.08(14) ?
    C10 C11 C12 C21 . . . . 178.32(14) ?
    C14 C11 C12 C21 . . . . 2.3(2) ?
    C6 N1 C13 C8 . . . . -18.7(2) ?
    C6 N1 C13 C12 . . . . 165.86(14) ?
    C9 C8 C13 N1 . . . . -177.79(14) ?
    C7 C8 C13 N1 . . . . -4.8(2) ?
    C9 C8 C13 C12 . . . . -2.4(2) ?
    C7 C8 C13 C12 . . . . 170.62(14) ?
    C11 C12 C13 N1 . . . . 175.10(15) ?
    C21 C12 C13 N1 . . . . -0.5(2) ?
    C11 C12 C13 C8 . . . . -0.3(2) ?
    C21 C12 C13 C8 . . . . -175.91(14) ?
    C10 C11 C14 C15 . . . . -44.1(2) ?
    C12 C11 C14 C15 . . . . 131.86(16) ?
    C10 C11 C14 C19 . . . . 135.62(16) ?
    C12 C11 C14 C19 . . . . -48.4(2) ?
    C19 C14 C15 C16 . . . . 1.2(2) ?
    C11 C14 C15 C16 . . . . -179.02(15) ?
    C14 C15 C16 C17 . . . . -0.7(3) ?
    C15 C16 C17 C18 . . . . -0.5(3) ?
    C16 C17 C18 C19 . . . . 1.2(3) ?
    C17 C18 C19 C14 . . . . -0.6(3) ?
    C15 C14 C19 C18 . . . . -0.6(2) ?
    C11 C14 C19 C18 . . . . 179.68(15) ?
    C23 N4 C22 O2 . . . . 178.2(2) ?
    C24 N4 C22 O2 . . . . 0.9(3) ?
loop_
    _geom_hbond_atom_site_label_D
    _geom_hbond_atom_site_label_H
    _geom_hbond_atom_site_label_A
    _geom_hbond_site_symmetry_A
    _geom_hbond_distance_DH
    _geom_hbond_distance_HA
    _geom_hbond_distance_DA
    _geom_hbond_angle_DHA
    _geom_hbond_publ_flag
    N1 H11 N3 2_766 0.838(10) 2.328(14) 3.120(2) 157.96(3) y
    N2 H21 O1 2_665 0.886(10) 2.044(18) 2.927(3) 174.94(3) y
data_global
_journal_date_recd_electronic     2011-05-20
_journal_date_accepted     2011-07-06
_journal_name_full     'Acta Crystallographica, Section E'
_journal_year     2011
_journal_volume     67
_journal_issue      8
_journal_page_first     o2016
_journal_page_last     o2016
_journal_paper_category     QO
_journal_coeditor_code     AA2012
_publ_contact_author_name     'Professor Jiarong Li'
_publ_contact_author_address
;
School of Chemical Engineering and environment,
Beijing Institue of Technology,
Beijing 100081,
People's Republic of China
;
_publ_contact_author_email     jrli@bit.edu.cn
_publ_contact_author_fax     '86(10)68949890'
_publ_contact_author_phone     '86(10)68949890'
_publ_section_title
;\
5'-Methylsulfanyl-4'-oxo-7'-phenyl-3',4'-dihydro-1'<i>H</i>-spiro[cyclohexane-\
1,2'-quinazoline]-8'-carbonitrile dimethylformamide monosolvate
;
loop_
    _publ_author_name
    _publ_author_address
    'Liu, Xuan'
;
School of Chemical Engineering and Environment
Beijing Institute of Technology
Beijing 100081
People's Republic of China
;
    'Shi, Daxin'
;
School of Chemical Engineering and Environment
Beijing Institute of Technology
Beijing 100081
People's Republic of China
;
    'Tang, Jianhong'
;
School of Chemical Engineering and Environment
Beijing Institute of Technology
Beijing 100081
People's Republic of China
and
College of Chemical Engineering
Huaqiao University
Xiamen Fujian 362021
People's Republic of China
;
    'Yang, Deli'
;
School of Chemical Engineering and Environment
Beijing Institute of Technology
Beijing 100081
People's Republic of China
;
    'Li, Jiarong'
;
School of Chemical Engineering and Environment
Beijing Institute of Technology
Beijing 100081
People's Republic of China
;
