# Supplementary material for: 5′-Methyl­sulfanyl-4′-oxo-7′-phenyl-3′,4′-dihydro-1′H-spiro­[cyclo­hexane-1,2′-quinazoline]-8′-carbonitrile dimethyl­formamide monosolvate
Source: Acta Crystallogr Sect E Struct Rep Online. 2011 Jul 13;67(Pt 8):o2016. doi: 10.1107/S1600536811026948 (PMC3213469; doi:10.1107/S1600536811026948)
Supplement: Supplementary file 2 [file e-67-o2016-Isup2.hkl]

# 
# h,k,l, Fc-squared, Fo-squared, sigma(Fo-squared) and status flag 
# 
data_I
_shelx_title ' BO1248 in P-1' 
_shelx_refln_list_code          4 
_shelx_F_calc_maximum      157.36 
_exptl_crystal_F_000       464.00 
_reflns_d_resolution_high  0.7300 
 
loop_ 
 _symmetry_equiv_pos_as_xyz 
 'x, y, z' 
 '-x, -y, -z' 
 
_cell_length_a     9.4149 
_cell_length_b    10.6148 
_cell_length_c    12.0375 
_cell_angle_alpha  95.092 
_cell_angle_beta   98.156 
_cell_angle_gamma 109.833 
 
_shelx_F_squared_multiplier     1.000 
 
loop_ 
 _refln_index_h 
 _refln_index_k 
 _refln_index_l 
 _refln_F_squared_calc 
 _refln_F_squared_meas 
 _refln_F_squared_sigma 
 _refln_observed_status 
   2   0   0     9634.85    10189.97     35.22 o 
   3   0   0        2.76        3.76      1.68 o 
   4   0   0      631.87      714.71     17.55 o 
   5   0   0       29.23       37.86      5.57 o 
   6   0   0       11.79       22.77     10.47 o 
   7   0   0      120.12      112.31     18.28 o 
   8   0   0       14.51        9.32      6.49 o 
   9   0   0       84.74       84.29      6.96 o 
  10   0   0        9.74        9.89      4.54 o 
  11   0   0        0.10        8.49      4.24 o 
 -12   1   0      120.37      118.58      8.63 o 
 -11   1   0        2.76        5.07      5.96 o 
 -10   1   0        7.62        9.18      4.55 o 
  -9   1   0       71.42       66.04      7.61 o 
  -8   1   0       37.75       40.57      7.45 o 
  -7   1   0      185.23      173.08      9.74 o 
  -6   1   0      121.90      134.81      8.00 o 
  -5   1   0      596.95      634.62     18.33 o 
  -4   1   0      209.61      176.29      4.75 o 
  -3   1   0      460.96      435.12      6.40 o 
  -2   1   0       18.64       23.61      2.42 o 
  -1   1   0      679.08      747.42      7.41 o 
   1   1   0      159.11      150.56      2.36 o 
   2   1   0     2308.92     2394.35     19.19 o 
   3   1   0      145.03      148.25      4.81 o 
   4   1   0        0.07        5.71      3.94 o 
   5   1   0       51.13       54.02      6.33 o 
   6   1   0      233.43      232.77      9.82 o 
   7   1   0        5.73       12.55      5.77 o 
   8   1   0      102.35      110.93      7.26 o 
   9   1   0      209.90      198.68      8.86 o 
  10   1   0       18.18       24.29      6.17 o 
  11   1   0        0.03        9.00      5.02 o 
 -12   2   0      119.21      127.67      8.76 o 
 -11   2   0       82.66       80.24      6.84 o 
 -10   2   0       19.23       18.75      6.69 o 
  -9   2   0       36.78       41.15      6.93 o 
  -8   2   0      116.85      114.95      9.70 o 
  -7   2   0      509.43      500.97     12.78 o 
  -6   2   0      756.44      786.50     17.09 o 
  -5   2   0       50.69       55.18      5.45 o 
  -4   2   0      186.99      180.55      4.21 o 
  -3   2   0     1127.01     1059.19     11.05 o 
  -2   2   0      430.61      437.31      5.48 o 
  -1   2   0     2988.12     3049.19     14.01 o 
   0   2   0      877.62      811.77      6.30 o 
   1   2   0     1739.53     1711.47     10.53 o 
   2   2   0      115.83       98.31      2.93 o 
   3   2   0       77.97       64.27      3.36 o 
   4   2   0      467.59      425.63     11.98 o 
   5   2   0      333.90      315.60      8.51 o 
   6   2   0       49.36       52.38      5.21 o 
   7   2   0       63.15       50.21      6.01 o 
   8   2   0        7.30       11.20      5.09 o 
   9   2   0       56.60       62.24      6.45 o 
  10   2   0        0.39        3.95      4.57 o 
  11   2   0        0.21        7.94      5.35 o 
 -12   3   0       50.43       45.89      6.58 o 
 -11   3   0       77.73       86.00     13.16 o 
 -10   3   0       26.25       31.70      7.59 o 
  -9   3   0       22.80       12.89      5.73 o 
  -8   3   0        2.18        6.66      5.85 o 
  -7   3   0        3.58        1.99      5.47 o 
  -6   3   0      379.09      372.21     11.06 o 
  -5   3   0       93.31       86.91      4.68 o 
  -4   3   0        1.98        8.12      2.45 o 
  -3   3   0       21.09       22.17      2.53 o 
  -2   3   0       56.40       62.47      3.47 o 
  -1   3   0      956.49      957.55     14.40 o 
   0   3   0     3968.74     4113.85     12.45 o 
   1   3   0     1377.72     1422.42     19.04 o 
   2   3   0        0.73        2.97      1.69 o 
   3   3   0      587.92      577.29     10.58 o 
   4   3   0       22.48       28.26      4.10 o 
   5   3   0      442.10      455.24     12.84 o 
   6   3   0       14.97        8.54      8.67 o 
   7   3   0       64.64       80.71      8.55 o 
   8   3   0       15.12        8.57      3.93 o 
   9   3   0       27.33       20.72      5.28 o 
  10   3   0        1.89        3.45      4.69 o 
 -12   4   0        9.95       16.88      6.42 o 
 -11   4   0       56.06       61.92     11.64 o 
 -10   4   0      127.64      117.47     14.13 o 
  -9   4   0      370.40      350.78     11.46 o 
  -8   4   0      267.94      283.07     14.47 o 
  -7   4   0     2896.22     3015.07     30.83 o 
  -6   4   0      152.63      144.10      7.70 o 
  -5   4   0     1612.67     1739.12     18.74 o 
  -4   4   0      916.37      901.80      9.55 o 
  -3   4   0      147.38      131.81      3.59 o 
  -2   4   0       26.47       46.14      3.11 o 
  -1   4   0       11.67        9.61      2.73 o 
   0   4   0      162.25      142.58      4.46 o 
   1   4   0      623.83      673.13      9.07 o 
   2   4   0      208.37      221.51      6.94 o 
   3   4   0       22.13       11.44      3.15 o 
   4   4   0       22.20       11.46      3.62 o 
   5   4   0       36.42       44.87      6.84 o 
   6   4   0      152.87      167.84      7.28 o 
   7   4   0       17.55       19.57      4.54 o 
   8   4   0       66.42       62.23      5.86 o 
   9   4   0      143.17      142.01      8.24 o 
  10   4   0        8.97       10.64      5.39 o 
 -11   5   0      148.09      149.13      9.61 o 
 -10   5   0        0.79        7.51      6.28 o 
  -9   5   0      375.67      381.28     12.23 o 
  -8   5   0        2.19        3.40      4.91 o 
  -7   5   0     3619.32     3790.18     58.98 o 
  -6   5   0     1009.14      993.51     19.20 o 
  -5   5   0       20.62       21.72      4.53 o 
  -4   5   0       29.60       31.11      3.31 o 
  -3   5   0      677.50      693.42     14.07 o 
  -2   5   0       53.76       51.06      2.88 o 
  -1   5   0     1206.51     1267.93     19.15 o 
   0   5   0       46.14       46.68      5.06 o 
   1   5   0      341.47      330.90      7.84 o 
   2   5   0      488.51      529.62     22.91 o 
   3   5   0       79.34       78.79      5.26 o 
   4   5   0       49.71       55.46      4.67 o 
   5   5   0       25.82       24.59      3.93 o 
   6   5   0       30.69       35.99      4.86 o 
   7   5   0        1.69        4.07      3.18 o 
   8   5   0        5.54        6.65      4.48 o 
   9   5   0       14.62       16.55      6.40 o 
 -12   6   0      209.89      233.46     18.97 o 
 -11   6   0      165.75      164.82     13.68 o 
 -10   6   0       89.77       72.69     19.21 o 
  -9   6   0       11.58       14.58      4.97 o 
  -8   6   0       90.46       96.28      9.03 o 
  -7   6   0      878.81      897.86     22.53 o 
  -6   6   0      287.59      276.96      9.86 o 
  -5   6   0       68.42       70.64      6.34 o 
  -4   6   0      248.92      243.06      8.91 o 
  -3   6   0      106.81       96.63      6.08 o 
  -2   6   0       91.15      124.35      4.74 o 
  -1   6   0       12.08       18.28      6.54 o 
   0   6   0       66.47       43.72      9.48 o 
   1   6   0       80.78       77.92      5.68 o 
   2   6   0      166.41      167.32      6.66 o 
   3   6   0      119.39      130.41      5.74 o 
   4   6   0      168.93      152.90     12.38 o 
   5   6   0        4.64       10.07      3.33 o 
   6   6   0       80.73       73.83      5.78 o 
   7   6   0       21.05       29.38      8.15 o 
   8   6   0        5.21       17.08     11.21 o 
 -12   7   0        0.99        4.00      4.26 o 
 -11   7   0       37.37       18.04      8.07 o 
 -10   7   0      341.56      321.23     17.04 o 
  -9   7   0      604.69      638.89     16.16 o 
  -8   7   0      133.25      131.38     11.29 o 
  -7   7   0       27.91       35.02      7.05 o 
  -6   7   0        0.91        3.09      4.31 o 
  -5   7   0      115.80      107.43      9.78 o 
  -4   7   0      445.58      452.66     17.51 o 
  -3   7   0       75.68       69.66     10.49 o 
  -2   7   0      804.39      794.26     36.08 o 
  -1   7   0      687.78      757.17     24.81 o 
   0   7   0       85.89       80.64      7.82 o 
   1   7   0        6.59        7.20      3.07 o 
   2   7   0       21.36       21.51      7.56 o 
   3   7   0       22.92       22.01      3.12 o 
   4   7   0       49.52       43.79      4.40 o 
   5   7   0        0.10        5.84      5.32 o 
   6   7   0      207.55      233.59     13.96 o 
   7   7   0        1.04       10.93      5.88 o 
   8   7   0       68.25       44.84     10.15 o 
 -12   8   0      163.81      148.21     15.28 o 
 -11   8   0        6.42        8.87      4.96 o 
 -10   8   0      113.94      117.95     14.42 o 
  -9   8   0        8.60        8.86      4.84 o 
  -8   8   0      213.29      202.60     16.84 o 
  -7   8   0        2.41        5.65      4.61 o 
  -6   8   0      203.53      199.45     10.24 o 
  -5   8   0       18.85       22.34      5.51 o 
  -4   8   0      122.90      134.71      9.02 o 
  -3   8   0        4.80        7.65      6.21 o 
  -2   8   0      126.65      137.80      6.91 o 
  -1   8   0      554.82      542.40     21.31 o 
   0   8   0       41.91       42.83      5.05 o 
   1   8   0        5.52        3.81      2.93 o 
   2   8   0      112.75      109.58      9.04 o 
   3   8   0        4.39       10.17      5.21 o 
   4   8   0       36.62       46.86      9.52 o 
   5   8   0        9.01        5.22      5.45 o 
   6   8   0       26.92       24.64      7.48 o 
   7   8   0        9.76       21.58     12.15 o 
 -12   9   0        0.69        6.08      7.78 o 
 -11   9   0       83.21       68.61     11.95 o 
 -10   9   0      179.45      160.84     10.27 o 
  -9   9   0       17.84       18.69      9.67 o 
  -8   9   0      454.80      434.99     22.17 o 
  -7   9   0        1.10        3.50      4.45 o 
  -6   9   0      103.67       99.72      8.42 o 
  -5   9   0      128.00      133.24      9.67 o 
  -4   9   0        6.35        5.19      5.46 o 
  -3   9   0        0.10        5.88      6.02 o 
  -2   9   0        0.88        2.83      2.02 o 
  -1   9   0       46.13       48.22     14.96 o 
   0   9   0      151.77      160.51     17.35 o 
   1   9   0       18.77       23.74      7.42 o 
   2   9   0      102.39      101.65      8.96 o 
   3   9   0        4.48        9.23      7.08 o 
   4   9   0       19.56       14.72      6.10 o 
   5   9   0      158.45      171.08     13.92 o 
   6   9   0       12.35       33.35      9.04 o 
 -11  10   0       26.29       14.45      8.99 o 
 -10  10   0       43.52       42.08      7.26 o 
  -9  10   0        1.55       10.42      5.18 o 
  -8  10   0       44.39       49.34      6.76 o 
  -7  10   0      168.05      169.79      9.53 o 
  -6  10   0        6.75        5.84      4.71 o 
  -5  10   0      130.09      137.07      9.40 o 
  -4  10   0       33.23       50.80      8.14 o 
  -3  10   0       13.76       15.46      6.01 o 
  -2  10   0        1.03        4.21      6.77 o 
  -1  10   0       73.08       52.97     14.05 o 
   0  10   0        1.31        9.32     11.40 o 
   1  10   0        0.31        6.08      6.95 o 
   2  10   0       15.80       21.48      6.95 o 
   3  10   0        4.32        3.13      5.88 o 
   4  10   0       27.33       29.32      7.57 o 
   5  10   0       57.13       48.12     12.73 o 
 -11  11   0        8.27       15.06     11.18 o 
 -10  11   0       30.65       25.55      6.06 o 
  -9  11   0        1.23        7.12      6.24 o 
  -8  11   0        6.64        4.42      6.34 o 
  -7  11   0      166.25      180.12     25.52 o 
  -6  11   0      187.82      186.88     18.76 o 
  -5  11   0        3.63        6.47      6.40 o 
  -4  11   0       71.43       68.99      8.05 o 
  -3  11   0      272.48      255.18     14.33 o 
  -2  11   0        0.08        3.87      6.09 o 
  -1  11   0      385.46      363.88     22.53 o 
   0  11   0       44.05       53.03     15.59 o 
   1  11   0       62.85       61.29     11.21 o 
   2  11   0        0.30        4.61      5.75 o 
   3  11   0        1.80        4.19      5.94 o 
   4  11   0        0.72        9.24      6.22 o 
 -10  12   0       36.31       54.62     15.12 o 
  -9  12   0       10.40       20.62      5.90 o 
  -8  12   0      455.33      456.07     22.83 o 
  -7  12   0        0.59        2.92      4.12 o 
  -6  12   0      100.29       98.91      8.86 o 
  -5  12   0       63.25       55.71      8.41 o 
  -4  12   0        3.32        9.94      4.92 o 
  -3  12   0       30.55       37.40      7.52 o 
  -2  12   0        4.46        6.27      4.95 o 
  -1  12   0       90.47       82.14     15.46 o 
   0  12   0       24.30       10.28      9.09 o 
   1  12   0       10.76       23.14     14.56 o 
   2  12   0       15.34       23.14     12.11 o 
  -9  13   0        1.19        8.74      3.98 o 
  -8  13   0       76.11       78.58      9.49 o 
  -7  13   0       67.35       69.75      8.11 o 
  -6  13   0       24.46       19.75      5.59 o 
  -5  13   0       23.99       23.56      6.86 o 
  -4  13   0       20.36       14.09      7.25 o 
  -3  13   0       18.74       18.03      6.66 o 
  -2  13   0       31.28       37.23      7.21 o 
  -1  13   0       35.25       33.80      7.95 o 
   0  13   0       60.11       45.27     13.26 o 
   1  13   0       22.65       19.74     13.07 o 
  -7  14   0       38.45       40.44      7.32 o 
  -6  14   0       38.61       40.13      8.43 o 
  -5  14   0        9.94       11.14      6.46 o 
  -4  14   0       57.32       58.41      9.34 o 
  -3  14   0        3.16       10.46      7.15 o 
  -2  14   0       62.00       71.08     10.17 o 
   2 -14   1      141.55      146.70     10.75 o 
   3 -14   1       57.62       68.29      9.90 o 
   4 -14   1        4.14       11.82      7.15 o 
   5 -14   1        9.43       16.98      5.91 o 
   6 -14   1       32.50       37.38     13.36 o 
   7 -14   1        6.30        5.65      4.46 o 
  -1 -13   1       26.69       28.88     15.73 o 
   0 -13   1       63.65       61.10     11.88 o 
   1 -13   1       33.86       27.22     15.49 o 
   2 -13   1        4.74        4.09      5.41 o 
   3 -13   1       35.86       29.44      8.21 o 
   4 -13   1       67.71       62.24      8.23 o 
   5 -13   1        0.23        8.63     11.36 o 
   6 -13   1      119.98      111.62      9.70 o 
   7 -13   1        0.52        4.82      4.32 o 
   8 -13   1       55.43       58.36     16.43 o 
   9 -13   1        1.15        7.63      4.21 o 
  -3 -12   1        6.98        4.84      6.64 o 
  -2 -12   1        4.41        8.98      9.64 o 
  -1 -12   1       85.89       71.76     14.90 o 
   0 -12   1        1.74        4.01      9.11 o 
   1 -12   1        0.37        0.03      9.01 o 
   2 -12   1        0.20       11.56      4.81 o 
   3 -12   1       16.19        9.03      5.42 o 
   4 -12   1        9.77        9.60      7.05 o 
   5 -12   1      104.90       99.81      8.27 o 
   6 -12   1       16.90       18.53      5.76 o 
   7 -12   1       55.24       64.06      8.18 o 
   8 -12   1       57.19       71.23      9.01 o 
   9 -12   1       26.14       31.48      9.35 o 
  10 -12   1       34.74       28.95     15.41 o 
  -4 -11   1        0.06        5.00      4.76 o 
  -3 -11   1       55.30       61.98      8.48 o 
  -2 -11   1       72.79       77.86      9.72 o 
  -1 -11   1        3.50        3.64      9.75 o 
   0 -11   1      136.39      159.80     16.50 o 
   1 -11   1      326.33      294.99     20.06 o 
   2 -11   1        6.43        7.89      5.57 o 
   3 -11   1      155.91      169.85     11.98 o 
   4 -11   1        5.67        4.46      5.20 o 
   5 -11   1       96.14       95.97      8.34 o 
   6 -11   1        9.28       18.34      6.81 o 
   7 -11   1       76.74       77.61      8.66 o 
   8 -11   1       44.55       48.83      7.04 o 
   9 -11   1       16.53       18.27     10.47 o 
  10 -11   1       12.18       12.22      5.18 o 
  11 -11   1       75.50       61.21     13.60 o 
  -5 -10   1       55.61       56.65     13.56 o 
  -4 -10   1        2.10       10.65      6.20 o 
  -3 -10   1       71.46       72.15     13.10 o 
  -2 -10   1        3.37        9.22      6.32 o 
  -1 -10   1        0.09        5.32      5.90 o 
   0 -10   1       41.15       47.10     13.73 o 
   1 -10   1       78.38       99.38     15.09 o 
   2 -10   1      290.55      284.48     11.45 o 
   3 -10   1        3.23        4.69      6.76 o 
   4 -10   1      228.96      218.03     19.57 o 
   5 -10   1        0.24        8.00      5.37 o 
   6 -10   1      135.31      140.24      9.32 o 
   7 -10   1       55.38       50.14      9.96 o 
   8 -10   1       63.52       68.57      9.62 o 
   9 -10   1      113.06      120.22     15.09 o 
  10 -10   1       13.02       11.86      5.94 o 
  11 -10   1       39.76       37.72      6.93 o 
  -6  -9   1       24.53       33.00      9.94 o 
  -5  -9   1        5.98       11.82      6.83 o 
  -4  -9   1       73.37       79.18     15.25 o 
  -3  -9   1      125.97      105.84     10.16 o 
  -2  -9   1       75.62       65.78     11.54 o 
  -1  -9   1       99.08       88.98      8.13 o 
   0  -9   1        2.67       17.88     15.54 o 
   1  -9   1        2.90        5.02     10.04 o 
   2  -9   1       98.30       69.86      8.14 o 
   3  -9   1        1.69        7.74      6.80 o 
   4  -9   1       52.45       56.79      7.90 o 
   5  -9   1      436.42      438.92     13.28 o 
   6  -9   1       92.82      105.42      8.94 o 
   7  -9   1        0.15        3.85      4.32 o 
   8  -9   1        1.20        8.14      4.87 o 
   9  -9   1      473.38      432.77     14.14 o 
  10  -9   1       76.35       88.29     11.73 o 
  11  -9   1        9.36       11.00      7.80 o 
  12  -9   1       34.33       28.73     12.69 o 
  -7  -8   1       22.71       17.89      9.75 o 
  -6  -8   1       11.21       10.33      6.62 o 
  -5  -8   1        2.60        3.80      5.13 o 
  -4  -8   1       12.31       10.38      5.73 o 
  -3  -8   1      108.06      103.97      8.04 o 
  -2  -8   1       92.21       75.31      6.21 o 
  -1  -8   1       59.83       57.63     12.79 o 
   0  -8   1       40.69       47.65      7.31 o 
   1  -8   1       77.72       66.10     11.33 o 
   2  -8   1       13.60       10.32      5.17 o 
   3  -8   1      162.84      151.49     12.42 o 
   4  -8   1        0.01        2.74      4.94 o 
   5  -8   1      418.69      416.98     18.40 o 
   6  -8   1     1025.55      985.00     17.52 o 
   7  -8   1      833.54      812.34     21.53 o 
   8  -8   1        6.38        8.82      5.19 o 
   9  -8   1        4.97       12.10      6.75 o 
  10  -8   1        6.39        5.88      4.63 o 
  11  -8   1      216.78      202.21     11.12 o 
  12  -8   1        3.04        3.81      2.42 o 
  -8  -7   1        1.47        3.06      4.85 o 
  -7  -7   1       42.57       62.19     12.06 o 
  -6  -7   1       53.37       61.03      9.30 o 
  -5  -7   1        2.76        6.13      3.32 o 
  -4  -7   1       80.82       76.49      4.81 o 
  -3  -7   1       38.18       41.79      3.82 o 
  -2  -7   1      239.72      224.51      7.62 o 
  -1  -7   1       15.93       15.91      3.33 o 
   0  -7   1      252.37      263.98      6.13 o 
   1  -7   1      471.28      461.00     24.07 o 
   2  -7   1        2.78        1.14      1.63 o 
   3  -7   1        1.71        5.08      4.29 o 
   4  -7   1      534.99      512.61     13.28 o 
   5  -7   1        8.24        7.18      5.65 o 
   6  -7   1     2391.96     2364.81     24.65 o 
   7  -7   1      803.34      793.96     16.37 o 
   8  -7   1      538.68      531.84     15.38 o 
   9  -7   1      129.18      129.10     11.80 o 
  10  -7   1      168.01      164.70     14.49 o 
  11  -7   1      319.86      319.57     36.87 o 
  12  -7   1        3.17        9.01      4.90 o 
  -9  -6   1       11.38       12.94      7.32 o 
  -8  -6   1        0.42        4.23      5.72 o 
  -7  -6   1        0.02        3.92      3.77 o 
  -6  -6   1      151.72      137.34      7.02 o 
  -5  -6   1      270.31      242.48      8.02 o 
  -4  -6   1      266.69      264.78      9.00 o 
  -3  -6   1      166.17      145.05      6.01 o 
  -2  -6   1        2.19        3.17      1.82 o 
  -1  -6   1      264.07      251.15      7.02 o 
   0  -6   1       29.52       31.00      2.94 o 
   1  -6   1        0.06        1.79      2.56 o 
   2  -6   1        4.08        9.63      2.69 o 
   3  -6   1      304.28      294.96      8.64 o 
   4  -6   1      230.01      225.03      8.02 o 
   5  -6   1        0.82        1.57      4.10 o 
   6  -6   1      649.27      662.01     16.06 o 
   7  -6   1        4.83        8.29      5.73 o 
   8  -6   1      245.75      250.36     11.06 o 
   9  -6   1        1.13        3.03      3.60 o 
  10  -6   1        6.86        5.31      5.00 o 
  11  -6   1       15.16       15.87      5.70 o 
  12  -6   1       47.57       39.84      7.66 o 
  -9  -5   1        0.37        6.90      5.92 o 
  -8  -5   1      115.61      132.64      8.06 o 
  -7  -5   1        7.86        8.34      3.43 o 
  -6  -5   1       84.31       83.73      6.16 o 
  -5  -5   1      258.81      274.66      8.79 o 
  -4  -5   1       77.37       71.43      5.33 o 
  -3  -5   1       19.35       23.66      3.79 o 
  -2  -5   1      704.41      742.74     13.03 o 
  -1  -5   1      387.25      366.38      8.76 o 
   0  -5   1      287.14      308.74      7.27 o 
   1  -5   1       16.43       13.29      3.58 o 
   2  -5   1      333.65      308.44      9.48 o 
   3  -5   1       48.33       30.83      3.25 o 
   4  -5   1      140.39      151.24      9.40 o 
   5  -5   1      669.64      667.93     20.80 o 
   6  -5   1       43.95       38.79      6.91 o 
   7  -5   1       95.08       79.17      8.74 o 
   8  -5   1        3.70       11.18      8.61 o 
   9  -5   1       78.29       70.37     11.86 o 
  10  -5   1       61.77       58.39      7.16 o 
  11  -5   1      199.14      216.61     10.91 o 
  12  -5   1        8.92       11.48      5.12 o 
 -10  -4   1       22.81       26.21      5.80 o 
  -9  -4   1      129.87      132.41     10.93 o 
  -8  -4   1        8.19       12.78      5.65 o 
  -7  -4   1        2.57        9.19      4.01 o 
  -6  -4   1       16.54       14.08      3.63 o 
  -5  -4   1      138.87      149.04      7.08 o 
  -4  -4   1        1.32        6.61      4.20 o 
  -3  -4   1      123.02      123.24      5.20 o 
  -2  -4   1     1679.01     1666.12     20.76 o 
  -1  -4   1     1191.70     1192.04      9.55 o 
   0  -4   1        5.67        2.12      1.43 o 
   1  -4   1      946.91      874.31      9.21 o 
   2  -4   1       13.00       11.26      2.34 o 
   3  -4   1      723.31      715.37     16.81 o 
   4  -4   1       31.48       23.70      2.74 o 
   5  -4   1       64.66       61.29      5.77 o 
   6  -4   1       81.36       81.75      6.84 o 
   7  -4   1        1.65        4.82      5.58 o 
   8  -4   1       28.41       29.26      8.89 o 
   9  -4   1        0.08        5.65      5.23 o 
  10  -4   1        9.89        0.40      6.03 o 
  11  -4   1      557.94      554.36     21.73 o 
  12  -4   1        9.69        9.34      5.79 o 
 -10  -3   1      128.79      106.70      7.92 o 
  -9  -3   1      105.00      114.07      8.86 o 
  -8  -3   1       39.04       34.57      5.56 o 
  -7  -3   1       20.76       20.01      4.80 o 
  -6  -3   1       34.98       38.03      7.71 o 
  -5  -3   1       71.92       79.23      5.59 o 
  -4  -3   1       24.62       21.07      3.89 o 
  -3  -3   1      728.35      726.65     15.27 o 
  -2  -3   1       28.32       31.34      1.81 o 
  -1  -3   1    11682.57    12411.93     80.32 o 
   1  -3   1       80.57       77.74      2.79 o 
   2  -3   1      139.54      150.86      3.46 o 
   3  -3   1      367.07      314.39      5.22 o 
   4  -3   1      168.75      168.64      4.26 o 
   5  -3   1      196.82      211.34      9.21 o 
   6  -3   1      753.53      803.62     33.43 o 
   7  -3   1       25.86       20.02      7.55 o 
   8  -3   1        5.68        9.75      5.40 o 
   9  -3   1       10.75       15.73      5.95 o 
  10  -3   1      149.01      139.02      9.45 o 
  11  -3   1       43.07       49.96      7.50 o 
  12  -3   1       78.95       70.46      8.53 o 
 -11  -2   1       21.84       26.84     10.37 o 
 -10  -2   1        1.88        7.80      4.55 o 
  -9  -2   1        6.49        9.06      5.10 o 
  -8  -2   1      375.53      374.32     10.54 o 
  -7  -2   1       51.88       48.01      6.70 o 
  -6  -2   1      391.78      416.72     10.39 o 
  -5  -2   1      601.06      660.98     12.41 o 
  -4  -2   1      401.27      415.49     14.12 o 
  -3  -2   1        6.70        9.47      2.32 o 
  -2  -2   1       36.15       36.30      1.99 o 
  -1  -2   1    24760.76    26385.24     77.48 o 
   0  -2   1     2163.06     2185.21     17.03 o 
   1  -2   1     1990.68     1864.80     15.12 o 
   2  -2   1      524.07      501.00      6.18 o 
   3  -2   1        6.52        2.16      2.55 o 
   4  -2   1       54.88       56.62      3.40 o 
   5  -2   1      926.79      884.74     13.84 o 
   6  -2   1      105.38      104.35      9.97 o 
   7  -2   1       19.65       25.85      7.09 o 
   8  -2   1      920.02      891.53     17.91 o 
   9  -2   1       68.18       59.70      8.06 o 
  10  -2   1      118.66      114.47     10.80 o 
  11  -2   1        0.96       12.78      5.06 o 
  12  -2   1       14.11        6.47      5.29 o 
 -11  -1   1       14.98       15.83      4.88 o 
 -10  -1   1       14.61       15.10      4.92 o 
  -9  -1   1       16.26       19.18      4.91 o 
  -8  -1   1      121.44      129.42      8.12 o 
  -7  -1   1       43.64       48.80      7.40 o 
  -6  -1   1       26.37       33.42      6.32 o 
  -5  -1   1      329.40      308.44     10.11 o 
  -4  -1   1      403.92      380.05      8.57 o 
  -3  -1   1       49.36       40.03      2.75 o 
  -2  -1   1      824.02      913.93      6.73 o 
  -1  -1   1     9328.53     9995.71     26.89 o 
   0  -1   1        7.33        4.56      1.42 o 
   1  -1   1      177.05      150.21      4.20 o 
   2  -1   1      611.20      571.43      5.34 o 
   3  -1   1       13.41       23.00      2.78 o 
   4  -1   1      321.99      317.79     21.57 o 
   5  -1   1      149.21      145.52      7.99 o 
   6  -1   1      122.99      142.12      8.59 o 
   7  -1   1       14.21       29.26      8.29 o 
   8  -1   1      100.59      103.27      9.24 o 
   9  -1   1      121.50      124.18      8.89 o 
  10  -1   1       37.20       32.35      6.35 o 
  11  -1   1       92.48      103.42      7.91 o 
  12  -1   1       33.06       28.73      7.42 o 
 -12   0   1       67.89       69.62      8.93 o 
 -11   0   1       68.64       71.56      6.83 o 
 -10   0   1        4.24        8.53      4.82 o 
  -9   0   1      439.47      416.37     12.37 o 
  -8   0   1       30.86       30.55      6.23 o 
  -7   0   1      354.80      348.20      9.78 o 
  -6   0   1      336.39      334.25      9.55 o 
  -5   0   1      465.20      509.86     21.44 o 
  -4   0   1       19.79        6.92      2.55 o 
  -3   0   1     5494.35     5858.60     33.75 o 
  -2   0   1       78.79       68.87      3.43 o 
  -1   0   1      131.51      102.94      3.13 o 
   1   0   1      299.57      267.35      3.67 o 
   2   0   1      318.86      270.07      4.46 o 
   3   0   1      346.47      375.24      7.52 o 
   4   0   1     1186.14     1204.45     25.29 o 
   5   0   1      287.23      343.67     10.37 o 
   6   0   1      119.88      132.20      8.92 o 
   7   0   1      537.44      592.32     21.89 o 
   8   0   1       61.91       78.47      7.82 o 
   9   0   1      102.15      104.19      9.73 o 
  10   0   1      138.90      140.64      8.58 o 
  11   0   1        1.48        2.43      4.11 o 
 -12   1   1       29.11       20.38      5.14 o 
 -11   1   1       77.72       91.01      7.87 o 
 -10   1   1       57.09       51.31      6.68 o 
  -9   1   1       25.08       24.85      5.72 o 
  -8   1   1      388.27      383.66     12.30 o 
  -7   1   1       74.18       74.31      8.47 o 
  -6   1   1      553.66      531.43     15.41 o 
  -5   1   1      388.48      421.36      9.62 o 
  -4   1   1      658.29      615.92      8.18 o 
  -3   1   1      958.84      956.93      6.69 o 
  -2   1   1      680.04      767.82      8.43 o 
   0   1   1       77.88       52.96      1.78 o 
   1   1   1      280.16      295.63      3.68 o 
   2   1   1     1416.33     1323.74      9.26 o 
   3   1   1      275.55      286.28      5.13 o 
   4   1   1     1887.38     1992.76     20.44 o 
   5   1   1      204.28      223.28     13.39 o 
   6   1   1        6.26        8.97      7.25 o 
   7   1   1       35.65       44.93      7.08 o 
   8   1   1       55.63       55.40      6.00 o 
   9   1   1      105.21       94.51      6.87 o 
  10   1   1       84.16       89.64      6.99 o 
  11   1   1       77.30       75.06      6.96 o 
 -12   2   1      169.65      166.16     11.55 o 
 -11   2   1        9.66        5.03      4.24 o 
 -10   2   1      352.04      355.82     11.02 o 
  -9   2   1       94.69       83.35      6.88 o 
  -8   2   1      939.99      937.96     18.19 o 
  -7   2   1      184.05      175.89      8.62 o 
  -6   2   1        0.22       12.83      5.44 o 
  -5   2   1       20.99       29.11      3.00 o 
  -4   2   1       44.09       49.27      3.36 o 
  -3   2   1      123.52      167.37      3.36 o 
  -2   2   1      885.11      937.96     12.38 o 
  -1   2   1       20.14        5.61      3.83 o 
   0   2   1      926.34      902.15     14.12 o 
   1   2   1     3269.33     3290.79     22.81 o 
   2   2   1       54.43       51.53      2.97 o 
   3   2   1      245.07      266.48      7.89 o 
   4   2   1      182.00      166.36     20.72 o 
   5   2   1       79.15       87.59      7.49 o 
   6   2   1       34.73       28.06      6.08 o 
   7   2   1      150.91      159.16      7.48 o 
   8   2   1      391.44      379.84     36.46 o 
   9   2   1        0.43        3.37      4.48 o 
  10   2   1      153.00      152.44      8.47 o 
  11   2   1      157.02      138.79      9.59 o 
 -12   3   1      208.45      231.44     13.84 o 
 -11   3   1       43.11       49.30      6.37 o 
 -10   3   1        2.03       11.12      6.44 o 
  -9   3   1       12.58        6.64      5.45 o 
  -8   3   1     1342.43     1313.65     21.31 o 
  -7   3   1      276.94      250.59     19.75 o 
  -6   3   1        0.68        3.34      2.58 o 
  -5   3   1       30.53       42.23      3.70 o 
  -4   3   1      454.46      437.13      6.14 o 
  -3   3   1     1508.90     1452.28     12.24 o 
  -2   3   1     1126.50     1106.86      6.72 o 
  -1   3   1       86.72       67.13      3.98 o 
   0   3   1     1081.93     1092.39     10.83 o 
   1   3   1     1058.80     1113.00     10.11 o 
   2   3   1       32.19       35.19      2.84 o 
   3   3   1      127.38      110.42      4.44 o 
   4   3   1       21.68       21.01      3.97 o 
   5   3   1        3.54       13.03      4.55 o 
   6   3   1        0.23        4.56      5.13 o 
   7   3   1      113.69      128.34      7.15 o 
   8   3   1       32.07       29.33      5.72 o 
   9   3   1        0.35        9.06      4.49 o 
  10   3   1        3.12        7.30      3.65 o 
 -12   4   1       11.88       12.48      4.63 o 
 -11   4   1      104.40       99.85      8.42 o 
 -10   4   1      266.75      274.31     13.10 o 
  -9   4   1       70.58       66.95     12.62 o 
  -8   4   1      607.32      580.39     14.05 o 
  -7   4   1       40.59       43.88     11.04 o 
  -6   4   1       77.49       69.20      6.13 o 
  -5   4   1        5.07        3.97      2.20 o 
  -4   4   1       84.23       96.83      4.00 o 
  -3   4   1       17.84       19.79      1.96 o 
  -2   4   1       13.78       15.99      2.56 o 
  -1   4   1      192.84      225.24      5.01 o 
   0   4   1      155.90      144.40      4.74 o 
   1   4   1      244.31      235.93      5.62 o 
   2   4   1      501.99      507.19     10.56 o 
   3   4   1      974.57      985.04     15.47 o 
   4   4   1      329.97      305.64      7.73 o 
   5   4   1      966.81      970.94     15.49 o 
   6   4   1        0.07        1.66      4.02 o 
   7   4   1      234.41      223.21     14.87 o 
   8   4   1        0.25        6.50      4.63 o 
   9   4   1        0.69        7.98      6.38 o 
  10   4   1        0.78        2.07      7.09 o 
 -12   5   1       87.19       79.40     12.77 o 
 -11   5   1        3.19        6.29      5.64 o 
 -10   5   1      394.74      421.82     20.62 o 
  -9   5   1      338.97      337.26     11.84 o 
  -8   5   1       75.98       80.63      8.60 o 
  -7   5   1      169.13      177.64     16.66 o 
  -6   5   1       63.65       72.55      6.78 o 
  -5   5   1      174.05      177.11     10.46 o 
  -4   5   1       15.99       22.37      3.17 o 
  -3   5   1     1064.91     1082.24     17.32 o 
  -2   5   1     1972.18     2023.64     28.61 o 
  -1   5   1      178.47      195.48      6.73 o 
   0   5   1      172.70      164.19      8.79 o 
   1   5   1        0.45        1.07      1.12 o 
   2   5   1        7.64        5.07      2.11 o 
   3   5   1      313.46      284.04     15.18 o 
   4   5   1      138.00      126.84      5.52 o 
   5   5   1      318.39      300.73      8.96 o 
   6   5   1      250.80      243.19      7.77 o 
   7   5   1       32.56       25.85      4.29 o 
   8   5   1       36.32       38.40     11.17 o 
   9   5   1       11.44       13.91      6.32 o 
 -12   6   1       48.05       56.04      7.37 o 
 -11   6   1        9.01        4.60      9.27 o 
 -10   6   1        1.90        8.17      4.85 o 
  -9   6   1      294.19      285.74     12.49 o 
  -8   6   1        5.63        2.83      4.37 o 
  -7   6   1      665.30      643.65     14.46 o 
  -6   6   1      245.51      247.71      9.40 o 
  -5   6   1      404.93      394.60     11.89 o 
  -4   6   1       88.38       67.38      7.88 o 
  -3   6   1      630.58      705.45     37.05 o 
  -2   6   1     1045.73     1121.37     20.68 o 
  -1   6   1       10.32       14.87      2.10 o 
   0   6   1       61.02       76.90      7.37 o 
   1   6   1        3.45        4.32      4.00 o 
   2   6   1       18.45       17.22      2.34 o 
   3   6   1      264.54      235.17     10.60 o 
   4   6   1      198.45      186.31      8.53 o 
   5   6   1       40.37       44.07      4.22 o 
   6   6   1      113.45      112.60      8.97 o 
   7   6   1      152.32      153.83     10.56 o 
   8   6   1       45.07       53.01      8.36 o 
 -11   7   1      109.02       79.81     18.33 o 
 -10   7   1      212.67      219.18     13.90 o 
  -9   7   1      263.78      234.32     15.42 o 
  -8   7   1      132.83      132.02      8.10 o 
  -7   7   1        1.99        9.72      5.83 o 
  -6   7   1      438.15      391.43     13.52 o 
  -5   7   1      107.25      113.70      6.84 o 
  -4   7   1       56.80       73.93      6.62 o 
  -3   7   1       88.48       68.13      6.16 o 
  -2   7   1       35.45       45.35      9.11 o 
  -1   7   1      195.06      179.02     13.22 o 
   0   7   1       43.71       47.71      3.22 o 
   1   7   1      289.39      295.52     16.27 o 
   2   7   1       40.98       43.51      3.20 o 
   3   7   1       45.64       39.09      4.95 o 
   4   7   1      239.43      218.47     22.95 o 
   5   7   1      270.88      270.09     17.12 o 
   6   7   1       30.14       36.73      8.04 o 
   7   7   1      161.35      151.04     15.75 o 
 -12   8   1        7.36       11.45      8.39 o 
 -11   8   1       39.50       26.44      8.69 o 
 -10   8   1       30.16       40.56     10.83 o 
  -9   8   1       13.87       14.59      7.13 o 
  -8   8   1       59.71       67.35      7.86 o 
  -7   8   1      528.37      521.84     17.96 o 
  -6   8   1        1.15        2.10      5.50 o 
  -5   8   1      157.97      155.28     10.52 o 
  -4   8   1       44.42       64.90      8.74 o 
  -3   8   1      111.77      108.31     10.20 o 
  -2   8   1       84.45       92.77     11.26 o 
  -1   8   1       47.15       35.57      4.02 o 
   0   8   1      299.93      317.26     12.72 o 
   1   8   1       60.17       52.21     11.44 o 
   2   8   1        1.98        4.51      7.26 o 
   3   8   1       26.44       19.10      7.94 o 
   4   8   1       50.17       58.54     13.38 o 
   5   8   1        9.14       21.36      8.82 o 
   6   8   1        6.92        6.86      5.97 o 
   7   8   1       72.87       62.67     10.43 o 
 -12   9   1       47.27       60.09     15.78 o 
 -11   9   1       33.93       37.30     12.33 o 
 -10   9   1        0.65       10.87      6.36 o 
  -9   9   1       71.93       78.02      8.36 o 
  -8   9   1        5.70        1.09      3.66 o 
  -7   9   1      177.88      177.12     10.09 o 
  -6   9   1       49.36       44.79      6.46 o 
  -5   9   1        4.74        1.63      6.02 o 
  -4   9   1      434.95      453.91     13.06 o 
  -3   9   1       10.88        9.06      5.77 o 
  -2   9   1     1441.97     1445.29     31.99 o 
  -1   9   1      122.37      115.78     15.28 o 
   0   9   1      296.98      276.50     18.78 o 
   1   9   1       81.42       81.39      9.55 o 
   2   9   1      285.20      268.30     12.29 o 
   3   9   1       19.34       21.76      9.02 o 
   4   9   1       27.66       24.08      9.99 o 
   5   9   1       15.20       13.98      7.35 o 
   6   9   1       28.77       41.34     10.04 o 
 -11  10   1        4.63        3.98      8.13 o 
 -10  10   1        0.65        8.98      5.29 o 
  -9  10   1      160.53      150.71      8.97 o 
  -8  10   1       10.83       15.97      5.81 o 
  -7  10   1       67.88       64.83      7.42 o 
  -6  10   1       52.59       50.06      7.14 o 
  -5  10   1        2.92       -1.22      4.34 o 
  -4  10   1       87.46       80.79      8.67 o 
  -3  10   1       37.44       45.67      7.85 o 
  -2  10   1      163.21      135.36      9.34 o 
  -1  10   1       52.81       53.32     14.27 o 
   0  10   1       38.34       50.34     14.61 o 
   1  10   1        0.81        7.48      6.76 o 
   2  10   1      146.65      155.41     12.44 o 
   3  10   1       88.49      100.26     15.82 o 
   4  10   1        0.90        2.53      4.07 o 
   5  10   1        5.60        9.31      7.40 o 
 -11  11   1        1.24        8.82      8.47 o 
 -10  11   1        0.62       14.72     12.62 o 
  -9  11   1      180.78      181.90     16.56 o 
  -8  11   1       25.14       34.84     11.17 o 
  -7  11   1       25.58       34.54      6.78 o 
  -6  11   1        3.92        6.65      5.37 o 
  -5  11   1       90.05       92.30      8.27 o 
  -4  11   1       58.44       49.76      6.81 o 
  -3  11   1      199.59      195.36     10.94 o 
  -2  11   1       39.73       21.93      6.21 o 
  -1  11   1       37.10       42.67     12.78 o 
   0  11   1      253.19      272.57     20.32 o 
   1  11   1       23.80        9.06     10.97 o 
   2  11   1        7.51        7.09      6.14 o 
   3  11   1        8.74       23.20      7.80 o 
   4  11   1        1.96        3.91      2.87 o 
 -10  12   1        1.46       -6.32      8.61 o 
  -9  12   1        4.96        5.63      4.09 o 
  -8  12   1       90.49       76.77      8.03 o 
  -7  12   1       49.68       45.67      7.97 o 
  -6  12   1       91.44       81.84      8.87 o 
  -5  12   1       20.26       13.40      7.80 o 
  -4  12   1        7.67       13.78      6.32 o 
  -3  12   1        0.88        3.65      4.93 o 
  -2  12   1        7.13        4.87      6.38 o 
  -1  12   1        7.54       17.11     12.67 o 
   0  12   1        9.15       10.04      9.94 o 
   1  12   1       43.70       49.47     14.29 o 
   2  12   1       72.77       86.82     17.43 o 
  -9  13   1      109.33      118.57     15.73 o 
  -8  13   1        6.71        7.67      5.14 o 
  -7  13   1      136.04      148.83     11.03 o 
  -6  13   1        7.00       16.47      5.20 o 
  -5  13   1        8.18        8.95      5.97 o 
  -4  13   1        0.02        9.64      5.38 o 
  -3  13   1        6.25        7.88      5.40 o 
  -2  13   1       32.78       36.43      9.84 o 
  -1  13   1       20.42       15.55      6.52 o 
   0  13   1       15.65       13.50      8.63 o 
  -7  14   1        8.68        7.01      8.05 o 
  -6  14   1        8.33       12.98      5.37 o 
  -5  14   1      270.66      298.42     14.54 o 
  -4  14   1      263.97      301.31     15.11 o 
  -3  14   1       16.89       19.66      5.39 o 
  -2  14   1       95.93      134.25     11.60 o 
   1 -14   2       38.49       40.96      8.31 o 
   2 -14   2        4.48        8.53      5.04 o 
   3 -14   2        7.47       12.79      5.99 o 
   4 -14   2       39.60       33.34     10.55 o 
   5 -14   2        0.04        9.68      7.06 o 
   6 -14   2       33.17       35.25      6.80 o 
   7 -14   2      188.50      198.26     13.20 o 
  -1 -13   2        1.42       22.48     12.91 o 
   0 -13   2       52.86       51.67     13.44 o 
   1 -13   2       55.54       69.45     16.23 o 
   2 -13   2        2.50        4.29      5.22 o 
   3 -13   2       34.06       40.73     11.98 o 
   4 -13   2       27.04       30.71      7.99 o 
   5 -13   2       21.88       17.71      5.32 o 
   6 -13   2        1.59        7.65      7.13 o 
   7 -13   2       43.87       44.77      7.31 o 
   8 -13   2        1.21        3.98      4.73 o 
   9 -13   2        6.55        7.76      5.13 o 
  -3 -12   2        6.37       11.05      7.73 o 
  -2 -12   2        4.27        8.32      8.53 o 
  -1 -12   2        3.50        8.05     11.50 o 
   0 -12   2        8.78       12.99     11.66 o 
   1 -12   2       13.23       20.52      6.68 o 
   2 -12   2        6.38        5.82      4.38 o 
   3 -12   2      136.42      130.45      9.62 o 
   4 -12   2       71.61       70.80      8.81 o 
   5 -12   2        4.40        9.13      6.82 o 
   6 -12   2       10.51       10.52      7.21 o 
   7 -12   2        7.60        8.24      5.53 o 
   8 -12   2      113.64      117.28      8.93 o 
   9 -12   2       88.99      101.25      9.83 o 
  10 -12   2       63.86       57.02      9.13 o 
  -4 -11   2        2.20        3.53      5.78 o 
  -3 -11   2      118.44      108.43     14.15 o 
  -2 -11   2        0.03        3.53      4.68 o 
  -1 -11   2       20.50       20.06      9.70 o 
   0 -11   2        0.30       14.56     12.33 o 
   1 -11   2       44.49       54.43     13.79 o 
   2 -11   2       28.44       26.26      6.68 o 
   3 -11   2       79.81       77.27      9.18 o 
   4 -11   2      210.04      239.55     20.07 o 
   5 -11   2      117.97      107.05      8.75 o 
   6 -11   2      183.76      197.43     17.48 o 
   7 -11   2        0.96        5.14      6.47 o 
   8 -11   2       16.88       17.07      6.84 o 
   9 -11   2      142.46      174.49     12.07 o 
  10 -11   2       50.15       53.81      7.91 o 
  -5 -10   2       22.41       16.99      7.31 o 
  -4 -10   2       18.43       27.71      9.80 o 
  -3 -10   2      166.81      170.41     12.03 o 
  -2 -10   2       25.52       16.90      8.85 o 
  -1 -10   2        3.71        5.54      6.56 o 
   0 -10   2       76.61       83.18     14.64 o 
   1 -10   2       19.79       26.19     13.07 o 
   2 -10   2       64.76       71.61      7.97 o 
   3 -10   2       13.98       11.70      8.38 o 
   4 -10   2      236.33      239.03     12.51 o 
   5 -10   2      595.73      598.77     16.07 o 
   6 -10   2      479.21      481.57     13.78 o 
   7 -10   2       36.27       43.51      7.01 o 
   8 -10   2        2.85        5.88      5.67 o 
   9 -10   2       14.09       15.99      5.53 o 
  10 -10   2      105.56      103.93      8.59 o 
  11 -10   2       53.91       60.67      8.46 o 
  -6  -9   2       74.83       83.45     17.11 o 
  -5  -9   2        0.33        0.44      5.25 o 
  -4  -9   2       25.79       28.90      7.85 o 
  -3  -9   2        3.09        5.71      4.06 o 
  -2  -9   2        0.35        4.60      3.19 o 
  -1  -9   2        7.83        5.77      8.26 o 
   0  -9   2      170.35      159.42     16.66 o 
   1  -9   2       65.58       82.81     15.12 o 
   2  -9   2        2.85        1.08      4.96 o 
   3  -9   2      417.94      412.98     24.81 o 
   4  -9   2       88.99       88.78      9.14 o 
   5  -9   2      575.77      577.71     15.22 o 
   6  -9   2     1303.60     1292.82     24.32 o 
   7  -9   2      140.75      127.39     12.11 o 
   8  -9   2      505.42      487.39     15.15 o 
   9  -9   2       39.03       37.21      6.29 o 
  10  -9   2      210.83      228.67     26.62 o 
  11  -9   2       50.42       33.28      9.90 o 
  -7  -8   2        5.15        6.08      5.07 o 
  -6  -8   2      111.56       99.31      8.79 o 
  -5  -8   2       13.54        6.82      5.58 o 
  -4  -8   2      101.12       88.47     10.83 o 
  -3  -8   2       10.40        7.44      4.79 o 
  -2  -8   2       97.15       82.73      7.91 o 
  -1  -8   2      114.28      116.79      6.28 o 
   0  -8   2       35.57       42.29     15.41 o 
   1  -8   2        6.19        2.44      9.96 o 
   2  -8   2        0.10        3.08      4.73 o 
   3  -8   2      155.07      149.88      9.32 o 
   4  -8   2       24.57       23.99      6.68 o 
   5  -8   2      256.95      246.48     10.59 o 
   6  -8   2        0.17        4.80      6.13 o 
   7  -8   2      574.40      576.32     16.39 o 
   8  -8   2        4.03        6.86      4.93 o 
   9  -8   2       39.05       35.77      7.05 o 
  10  -8   2      280.15      308.83     14.22 o 
  11  -8   2        8.37        9.55      6.50 o 
  12  -8   2       60.31       37.01     14.09 o 
  -8  -7   2        0.95        6.04      4.91 o 
  -7  -7   2       20.01       17.01      5.74 o 
  -6  -7   2       57.63       54.70      5.75 o 
  -5  -7   2       34.64       38.03      4.39 o 
  -4  -7   2        3.14        2.67      2.99 o 
  -3  -7   2      367.86      402.28      8.92 o 
  -2  -7   2      249.44      269.13      7.59 o 
  -1  -7   2        1.84        3.24      2.51 o 
   0  -7   2      126.12      136.91      7.69 o 
   1  -7   2      101.39       94.63     14.64 o 
   2  -7   2        7.56       11.28      5.67 o 
   3  -7   2       18.35       26.95      6.67 o 
   4  -7   2      141.70      138.57      8.28 o 
   5  -7   2      587.62      545.47     13.94 o 
   6  -7   2      621.69      606.78     23.92 o 
   7  -7   2      133.07      131.64      8.93 o 
   8  -7   2      304.22      293.28     11.67 o 
   9  -7   2       28.27       29.89      6.19 o 
  10  -7   2      609.11      599.34     34.28 o 
  11  -7   2      103.80      120.41     11.75 o 
  12  -7   2       65.20       61.31      7.88 o 
  -9  -6   2        5.96        9.65      6.62 o 
  -8  -6   2        8.62       11.74      6.41 o 
  -7  -6   2       59.32       65.11      6.00 o 
  -6  -6   2       12.35       18.26      5.14 o 
  -5  -6   2       26.11       29.96      5.05 o 
  -4  -6   2       10.04       11.98      4.16 o 
  -3  -6   2      193.80      192.11      6.89 o 
  -2  -6   2        3.28        3.66      2.78 o 
  -1  -6   2       27.13       24.19      3.19 o 
   0  -6   2       39.70       41.49      2.53 o 
   1  -6   2      226.63      258.01      5.77 o 
   2  -6   2        0.83        1.88      2.12 o 
   3  -6   2      253.23      230.30      7.66 o 
   4  -6   2        0.73        2.13      3.93 o 
   5  -6   2       83.30       99.97      7.17 o 
   6  -6   2      592.40      583.14     13.94 o 
   7  -6   2      426.62      410.36     18.22 o 
   8  -6   2        2.51        6.76      5.10 o 
   9  -6   2      539.40      534.09     37.27 o 
  10  -6   2      104.50      114.98     12.56 o 
  11  -6   2      174.88      165.74     18.80 o 
  12  -6   2       23.31       36.16     10.25 o 
  -9  -5   2        2.93        5.26      3.78 o 
  -8  -5   2       21.52       22.82      4.65 o 
  -7  -5   2        0.60        2.45      3.52 o 
  -6  -5   2      145.44      138.52      6.87 o 
  -5  -5   2      118.20      139.29     10.51 o 
  -4  -5   2       79.48       79.34      8.94 o 
  -3  -5   2        0.14        1.27      2.88 o 
  -2  -5   2     3341.70     3666.37     61.90 o 
  -1  -5   2     5917.02     6208.07     33.48 o 
   0  -5   2      465.54      443.70      8.96 o 
   1  -5   2      267.65      263.27     10.22 o 
   2  -5   2       14.30       16.68      2.72 o 
   3  -5   2       30.19       38.69      3.87 o 
   4  -5   2       33.36       33.31      5.48 o 
   5  -5   2       20.85       18.44      5.38 o 
   6  -5   2       24.35       20.99      6.39 o 
   7  -5   2       70.71       71.11      8.11 o 
   8  -5   2      646.13      635.17     31.43 o 
   9  -5   2      194.03      190.05     12.52 o 
  10  -5   2       30.45       26.38      9.53 o 
  11  -5   2       32.03       27.37      6.88 o 
  12  -5   2       10.39       14.81      7.44 o 
 -10  -4   2        0.14        8.11      4.46 o 
  -9  -4   2       30.08       34.96      6.05 o 
  -8  -4   2       52.24       54.91      7.15 o 
  -7  -4   2      196.34      192.97     11.00 o 
  -6  -4   2      251.42      268.05      8.96 o 
  -5  -4   2       52.92       49.37      5.52 o 
  -4  -4   2       22.74       15.67      5.15 o 
  -3  -4   2       62.90       70.69      4.24 o 
  -2  -4   2     2819.77     3144.38     16.17 o 
  -1  -4   2     1080.92     1170.53     16.87 o 
   0  -4   2      215.41      228.03      3.32 o 
   1  -4   2      949.00      913.08      6.52 o 
   2  -4   2      277.90      262.71      8.64 o 
   3  -4   2       47.32       55.03      2.92 o 
   4  -4   2      519.06      517.23     10.87 o 
   5  -4   2      555.01      597.69     14.44 o 
   6  -4   2       24.59       26.38      6.23 o 
   7  -4   2      506.53      530.40     14.42 o 
   8  -4   2      985.27      978.06     35.59 o 
   9  -4   2        8.15        9.03      5.70 o 
  10  -4   2       26.26       14.58      7.40 o 
  11  -4   2       28.16       39.31      7.33 o 
  12  -4   2        0.07        5.39      5.73 o 
 -10  -3   2       23.04       22.29      5.08 o 
  -9  -3   2        2.78        4.17      4.19 o 
  -8  -3   2       22.40       24.41      5.85 o 
  -7  -3   2       50.29       49.88      6.01 o 
  -6  -3   2       38.15       41.09      5.87 o 
  -5  -3   2        2.15        7.99      4.19 o 
  -4  -3   2      197.89      200.99      6.35 o 
  -3  -3   2        0.57        3.01      2.22 o 
  -2  -3   2     1389.72     1487.82     10.13 o 
  -1  -3   2     2930.49     3056.51     12.51 o 
   0  -3   2      161.74      125.56      4.20 o 
   1  -3   2       17.20       18.12      2.14 o 
   2  -3   2     1754.75     1736.32     12.46 o 
   3  -3   2     3893.20     4206.47     38.53 o 
   4  -3   2        1.83        2.52      3.21 o 
   5  -3   2       12.33       14.80      5.95 o 
   6  -3   2        0.43       -1.75      6.85 o 
   7  -3   2       74.93       71.89     12.91 o 
   8  -3   2       42.95       45.85     11.08 o 
   9  -3   2      224.56      197.81     15.25 o 
  10  -3   2        5.80       10.02      6.91 o 
  11  -3   2       86.85       77.99      7.99 o 
  12  -3   2       29.15       18.09      7.70 o 
 -11  -2   2       47.53       41.96      6.67 o 
 -10  -2   2       50.36       48.11      6.06 o 
  -9  -2   2        0.07        0.52      4.26 o 
  -8  -2   2        6.30        5.12      4.86 o 
  -7  -2   2       20.45       19.57      5.91 o 
  -6  -2   2       13.71        6.45      5.32 o 
  -5  -2   2      549.27      615.04     11.62 o 
  -4  -2   2        2.12        5.60      3.45 o 
  -3  -2   2      269.13      260.73      4.28 o 
  -2  -2   2       33.27       30.31      1.96 o 
  -1  -2   2    16927.25    18482.82     99.53 o 
   0  -2   2     3407.65     3506.35     26.58 o 
   1  -2   2     7471.54     8104.12     25.82 o 
   2  -2   2     5837.57     6157.06     26.78 o 
   3  -2   2     1216.18     1361.09     10.28 o 
   4  -2   2     1950.29     2224.00     31.91 o 
   5  -2   2       61.60       65.45      6.99 o 
   6  -2   2      391.85      427.10     12.46 o 
   7  -2   2       83.34      101.37     13.19 o 
   8  -2   2       78.89       96.16     11.58 o 
   9  -2   2      149.53      161.35     10.61 o 
  10  -2   2       16.04       18.07     10.02 o 
  11  -2   2       24.57       28.51     10.25 o 
  12  -2   2      102.45      113.68     12.91 o 
 -11  -1   2       57.03       54.58      6.49 o 
 -10  -1   2        0.02        4.14      3.95 o 
  -9  -1   2      143.01      133.02      8.07 o 
  -8  -1   2      145.19      132.23      8.54 o 
  -7  -1   2      486.99      485.43     11.50 o 
  -6  -1   2      585.65      586.57     10.76 o 
  -5  -1   2        6.12        3.04      3.42 o 
  -4  -1   2     1293.36     1244.75     13.53 o 
  -3  -1   2       54.81       68.67      2.44 o 
  -2  -1   2      636.01      656.17      4.83 o 
  -1  -1   2        2.05        3.27      1.83 o 
   0  -1   2     1668.58     1566.26     17.07 o 
   1  -1   2     3798.98     4052.42     12.06 o 
   2  -1   2     2380.80     2653.77     11.80 o 
   3  -1   2     1008.53     1062.93     10.22 o 
   4  -1   2      490.02      522.75     10.02 o 
   5  -1   2        9.76        7.17      5.04 o 
   6  -1   2      116.35      122.39      8.28 o 
   7  -1   2      206.25      192.60     16.23 o 
   8  -1   2      231.26      215.12     12.31 o 
   9  -1   2      156.21      177.79     10.14 o 
  10  -1   2      118.31      106.92      9.27 o 
  11  -1   2       23.93       28.01      8.44 o 
 -12   0   2       73.27       81.56     13.68 o 
 -11   0   2        4.61        7.12      4.45 o 
 -10   0   2        5.60        9.30      4.49 o 
  -9   0   2      199.24      209.44      8.80 o 
  -8   0   2      223.87      244.12      9.58 o 
  -7   0   2        0.13        4.12      4.79 o 
  -6   0   2      295.70      338.78      9.26 o 
  -5   0   2      163.69      170.29      5.24 o 
  -4   0   2     3073.24     3190.07     29.59 o 
  -3   0   2       55.09       71.14      2.39 o 
  -2   0   2     5965.55     6161.40     21.09 o 
  -1   0   2       10.40        8.25      1.15 o 
   0   0   2     3896.95     4095.01     11.38 o 
   1   0   2     2763.59     2811.99     22.02 o 
   2   0   2     1316.87     1340.44     27.64 o 
   3   0   2     1050.69     1016.01     15.12 o 
   4   0   2      168.77      183.02      7.42 o 
   5   0   2        8.37        4.04      5.64 o 
   6   0   2       21.62        8.16      6.15 o 
   7   0   2        5.38        7.58      5.93 o 
   8   0   2       69.46       72.02     10.95 o 
   9   0   2       42.80       34.72     11.24 o 
  10   0   2       50.21       49.15      7.92 o 
  11   0   2       60.71       57.47      6.48 o 
 -12   1   2       50.08       45.96      6.69 o 
 -11   1   2       66.22       73.51      6.91 o 
 -10   1   2        6.66        8.14      4.39 o 
  -9   1   2      276.11      276.48     10.43 o 
  -8   1   2      564.29      545.35     13.52 o 
  -7   1   2      234.36      251.10      9.00 o 
  -6   1   2        7.07        9.42      7.68 o 
  -5   1   2     2559.20     2842.29     21.88 o 
  -4   1   2      727.26      725.88      6.21 o 
  -3   1   2     5452.65     5669.92     29.48 o 
  -2   1   2      304.86      301.88      3.42 o 
  -1   1   2      566.16      513.79      4.45 o 
   0   1   2     2492.72     2525.67      9.16 o 
   1   1   2     1045.02     1055.41      8.92 o 
   2   1   2     1137.01     1076.15      9.69 o 
   3   1   2       43.37       34.09      3.57 o 
   4   1   2     1024.14     1062.30     15.27 o 
   5   1   2      327.51      329.37     11.58 o 
   6   1   2      112.83       99.94      7.62 o 
   7   1   2       24.85       28.53      7.02 o 
   8   1   2        1.34       10.69      7.05 o 
   9   1   2       23.40       14.10      4.39 o 
  10   1   2       17.29       13.91      5.14 o 
  11   1   2       19.31       17.67     11.77 o 
 -12   2   2       25.06       19.08      9.68 o 
 -11   2   2      207.33      213.54      9.12 o 
 -10   2   2      203.15      199.37      8.75 o 
  -9   2   2      172.76      167.07      8.48 o 
  -8   2   2       61.78       60.46      6.67 o 
  -7   2   2        2.30        5.50      5.93 o 
  -6   2   2      916.30      920.93     25.93 o 
  -5   2   2      369.64      402.40     10.68 o 
  -4   2   2     3491.12     3926.19     35.49 o 
  -3   2   2     2188.35     2208.21     17.59 o 
  -2   2   2      303.12      291.63      5.41 o 
  -1   2   2      100.47      111.86      3.72 o 
   0   2   2      657.37      648.14      9.17 o 
   1   2   2        0.84        1.26      2.06 o 
   2   2   2      650.61      621.28      6.96 o 
   3   2   2       20.26       19.75      5.28 o 
   4   2   2      660.69      664.18     15.78 o 
   5   2   2      880.59      917.96     16.54 o 
   6   2   2       11.47        7.09      5.69 o 
   7   2   2       90.96       96.09      6.99 o 
   8   2   2      144.54      147.74     13.96 o 
   9   2   2        1.59        6.16      4.35 o 
  10   2   2        8.42        5.60      4.14 o 
 -12   3   2       21.84       22.60      5.25 o 
 -11   3   2      144.21      149.12     12.05 o 
 -10   3   2      113.52      112.70      7.22 o 
  -9   3   2      164.99      159.76      8.24 o 
  -8   3   2      538.35      523.77     12.81 o 
  -7   3   2     1159.19     1240.65     30.52 o 
  -6   3   2        4.89        4.84      2.46 o 
  -5   3   2     1056.11     1059.19     23.16 o 
  -4   3   2      251.20      259.31      6.45 o 
  -3   3   2      902.71     1021.25     10.24 o 
  -2   3   2     1731.26     1818.82     12.03 o 
  -1   3   2      521.00      504.83      4.59 o 
   0   3   2       69.52       69.23      3.70 o 
   1   3   2       12.29       10.42      1.37 o 
   2   3   2     1012.84      967.85     15.19 o 
   3   3   2      661.28      603.13     12.26 o 
   4   3   2       65.77       73.08      5.12 o 
   5   3   2      228.92      216.27      7.38 o 
   6   3   2        0.12        4.52      3.88 o 
   7   3   2      207.64      195.17     14.34 o 
   8   3   2        1.14        8.28      3.76 o 
   9   3   2        1.39        4.43      4.06 o 
  10   3   2        9.98       11.98     11.08 o 
 -12   4   2       96.06       98.94     23.78 o 
 -11   4   2        9.20       14.86      8.14 o 
 -10   4   2      299.91      285.49     10.59 o 
  -9   4   2      317.57      309.87     18.53 o 
  -8   4   2      351.89      360.00     11.56 o 
  -7   4   2     1100.86     1114.70     16.50 o 
  -6   4   2      141.11      148.66      4.99 o 
  -5   4   2      513.33      531.70      9.29 o 
  -4   4   2      251.73      325.80      7.35 o 
  -3   4   2     1977.94     2126.08     13.38 o 
  -2   4   2      411.30      399.89      6.37 o 
  -1   4   2       93.09       81.66      3.89 o 
   0   4   2      168.24      172.83      7.32 o 
   1   4   2      630.25      695.93     16.50 o 
   2   4   2       16.72       17.57      2.19 o 
   3   4   2       36.55       38.16      5.64 o 
   4   4   2      104.73      115.71      5.72 o 
   5   4   2        2.47       10.00      4.55 o 
   6   4   2      154.62      144.32      6.84 o 
   7   4   2       79.95       86.49      6.51 o 
   8   4   2        9.24       12.50      4.06 o 
   9   4   2       12.37       19.94      7.44 o 
 -12   5   2       69.47       83.19     10.41 o 
 -11   5   2      117.53      117.20      7.76 o 
 -10   5   2       12.52       11.37      4.46 o 
  -9   5   2       12.42        9.30     10.25 o 
  -8   5   2       67.67       67.83      7.24 o 
  -7   5   2       33.61       35.40      5.59 o 
  -6   5   2      114.32      121.66      4.61 o 
  -5   5   2      696.19      789.61     16.74 o 
  -4   5   2        6.03        2.73      2.22 o 
  -3   5   2      948.82      970.98      9.69 o 
  -2   5   2        0.26        2.72      2.62 o 
  -1   5   2      749.44      757.12      6.88 o 
   0   5   2       67.26       69.82      5.86 o 
   1   5   2       32.63       27.88      7.53 o 
   2   5   2        2.20        6.47      4.56 o 
   3   5   2       25.48       19.14      3.08 o 
   4   5   2       52.29       53.15      4.42 o 
   5   5   2        0.83        3.17      3.14 o 
   6   5   2       13.87       16.84      5.46 o 
   7   5   2       17.83       16.23      6.80 o 
   8   5   2       17.78        8.68      5.48 o 
   9   5   2       22.11       18.95      5.83 o 
 -12   6   2       25.36       17.69      9.88 o 
 -11   6   2      231.92      219.74      9.81 o 
 -10   6   2       35.85       45.13      5.86 o 
  -9   6   2       20.67       15.89      7.30 o 
  -8   6   2      413.76      381.08     15.21 o 
  -7   6   2      107.57      110.38      7.84 o 
  -6   6   2      116.20      125.03      7.20 o 
  -5   6   2      309.01      292.43      9.54 o 
  -4   6   2        7.76       11.94      2.83 o 
  -3   6   2      304.63      297.87     11.24 o 
  -2   6   2      896.68      833.20     23.27 o 
  -1   6   2       47.47       40.28      1.79 o 
   0   6   2       15.15        9.09      4.79 o 
   1   6   2      561.38      572.34     15.32 o 
   2   6   2      153.76      154.57     15.12 o 
   3   6   2       22.69       18.42      2.94 o 
   4   6   2        3.86        3.73      3.23 o 
   5   6   2        7.79        8.54      5.58 o 
   6   6   2        5.55        2.84      5.16 o 
   7   6   2       98.25      103.46     10.79 o 
   8   6   2       25.77       36.83      7.85 o 
 -12   7   2      102.67       98.30     17.37 o 
 -11   7   2        0.04       17.27      9.72 o 
 -10   7   2       77.25       79.44     11.08 o 
  -9   7   2      111.41      113.27     11.48 o 
  -8   7   2      232.39      221.41     14.33 o 
  -7   7   2       76.37       81.57      7.03 o 
  -6   7   2      238.62      230.66      9.08 o 
  -5   7   2      113.80       96.19      7.18 o 
  -4   7   2      194.11      224.42      8.47 o 
  -3   7   2      355.80      373.78     10.89 o 
  -2   7   2      472.93      482.72     20.66 o 
  -1   7   2       13.51       10.00      2.34 o 
   0   7   2      331.98      335.71     13.33 o 
   1   7   2      439.60      472.14     14.42 o 
   2   7   2      911.41      953.44     20.21 o 
   3   7   2       28.06       31.52      9.05 o 
   4   7   2      224.30      228.12     12.59 o 
   5   7   2        5.33        6.25      5.95 o 
   6   7   2      513.95      514.86     17.57 o 
   7   7   2      103.55      114.01     11.08 o 
 -12   8   2      100.20      118.09     16.05 o 
 -11   8   2        1.92        6.00      8.55 o 
 -10   8   2       66.67       49.50     11.36 o 
  -9   8   2      110.96      105.13      7.79 o 
  -8   8   2        0.77        1.03      3.34 o 
  -7   8   2        1.82        2.46      3.59 o 
  -6   8   2      136.02      135.35      7.93 o 
  -5   8   2        0.09        7.85      5.04 o 
  -4   8   2      133.87      147.62      9.81 o 
  -3   8   2        2.68        4.41      6.46 o 
  -2   8   2       77.24       74.43     14.77 o 
  -1   8   2       40.21       34.88     11.90 o 
   0   8   2      149.78      154.71     11.67 o 
   1   8   2      192.07      186.00     15.63 o 
   2   8   2       44.22       49.43     13.24 o 
   3   8   2      114.80      126.48     14.73 o 
   4   8   2       13.27       17.96      7.21 o 
   5   8   2       36.17       43.84      8.06 o 
   6   8   2        9.65       11.55      6.53 o 
 -12   9   2      116.55      135.54     16.47 o 
  -9   9   2      160.14      150.10      9.99 o 
  -8   9   2      107.29       92.13      8.95 o 
  -7   9   2      105.71      101.57      7.52 o 
  -6   9   2       51.67       62.20     11.95 o 
  -5   9   2      334.75      330.39     12.95 o 
  -4   9   2       34.68       37.03      6.63 o 
  -3   9   2        0.61        0.20      5.21 o 
  -2   9   2       48.53       46.68     10.25 o 
  -1   9   2        0.02       10.17     15.70 o 
   0   9   2       70.93       84.83     15.89 o 
   1   9   2       40.78       36.39      8.66 o 
   2   9   2        6.94       16.03      9.82 o 
   3   9   2       31.09       27.84      8.85 o 
   4   9   2       19.93       14.87      7.06 o 
   5   9   2      127.39      114.59     16.34 o 
 -11  10   2       20.81       21.17     10.47 o 
 -10  10   2       36.34       35.63     13.52 o 
  -9  10   2       61.58       60.64      6.55 o 
  -8  10   2       90.62       82.19     12.09 o 
  -7  10   2      137.89      143.68      9.22 o 
  -6  10   2      123.55      129.92     10.53 o 
  -5  10   2       16.87       12.37      5.11 o 
  -4  10   2       20.18       24.68      6.50 o 
  -3  10   2        6.34        6.79      5.59 o 
  -2  10   2       10.87        6.06      8.71 o 
  -1  10   2       84.08       90.91     15.20 o 
   0  10   2       52.91       72.84     15.57 o 
   1  10   2       61.06       63.89      9.31 o 
   2  10   2       53.32       61.08      9.51 o 
   3  10   2        4.04        3.20      5.90 o 
   4  10   2       14.79       15.27      8.73 o 
 -11  11   2       78.14       84.53     14.69 o 
 -10  11   2       15.13        9.14      9.94 o 
  -9  11   2       33.16       28.69     12.35 o 
  -8  11   2        5.23        9.53      3.65 o 
  -7  11   2      123.30      104.36      7.56 o 
  -6  11   2      218.83      199.51     10.35 o 
  -5  11   2      371.10      326.33     26.18 o 
  -4  11   2        3.82        3.95      5.37 o 
  -3  11   2      237.30      249.04     11.86 o 
  -2  11   2        0.97        1.74      5.50 o 
  -1  11   2      113.48      125.71     15.04 o 
   0  11   2       32.69       42.35     13.04 o 
   1  11   2      201.71      174.57     18.12 o 
   2  11   2       14.04       15.64      8.97 o 
   3  11   2        7.65       18.47      7.59 o 
 -10  12   2        0.19       16.07      9.38 o 
  -9  12   2       19.15        6.64      9.09 o 
  -8  12   2        6.67        7.54      9.70 o 
  -7  12   2       92.80       93.14     13.04 o 
  -6  12   2      247.78      229.47     11.52 o 
  -5  12   2      389.56      408.33     14.66 o 
  -4  12   2        2.50       11.59      8.66 o 
  -3  12   2       52.54       59.45      8.10 o 
  -2  12   2       18.29       20.91      8.38 o 
  -1  12   2       72.00       61.13     12.49 o 
   0  12   2      130.65      142.71     15.94 o 
   1  12   2        3.92       13.20     14.03 o 
   2  12   2        6.36        7.86      8.93 o 
  -9  13   2       37.20       41.02     11.98 o 
  -8  13   2        0.15        8.69      8.42 o 
  -7  13   2       20.90       31.93     13.52 o 
  -6  13   2       74.74       76.79      9.42 o 
  -5  13   2       98.56      115.31     20.71 o 
  -4  13   2        0.17        8.43      5.23 o 
  -3  13   2        6.89       10.47      4.99 o 
  -2  13   2        8.19        5.70      6.81 o 
   0  13   2       38.24       36.93     12.54 o 
  -6  14   2        0.21        6.30      3.99 o 
  -5  14   2        3.23       11.71      6.87 o 
  -4  14   2       13.13       10.64      5.66 o 
  -3  14   2       13.42       13.18      5.19 o 
   2 -14   3       39.82       45.64     13.12 o 
   3 -14   3       93.41       95.61     14.93 o 
   4 -14   3       60.80       47.10     12.01 o 
   5 -14   3        7.70        9.09      6.88 o 
   6 -14   3        1.42        5.26      9.14 o 
  -1 -13   3        7.64        9.03      7.60 o 
   0 -13   3       16.89       10.84      8.50 o 
   1 -13   3       24.54       29.98      6.44 o 
   2 -13   3        3.67        8.16      5.53 o 
   3 -13   3       54.48       63.59     15.01 o 
   4 -13   3      140.54      157.16     10.70 o 
   5 -13   3      192.13      167.49     11.06 o 
   6 -13   3       25.94       24.05      6.28 o 
   7 -13   3        6.69        8.63      4.94 o 
   8 -13   3       58.15       65.94      8.15 o 
  -3 -12   3        0.45        0.51      4.56 o 
  -2 -12   3       30.56       28.11      9.43 o 
  -1 -12   3       32.83       36.98     11.03 o 
   0 -12   3       75.24       95.85     13.95 o 
   1 -12   3        9.35       12.46      5.46 o 
   2 -12   3        2.04        2.03      4.65 o 
   3 -12   3       26.17       38.14      7.35 o 
   4 -12   3       47.44       42.30      7.92 o 
   5 -12   3      749.66      785.56     19.01 o 
   6 -12   3       48.85       44.84      8.02 o 
   7 -12   3      176.19      183.35     11.13 o 
   8 -12   3       32.05       39.32      9.27 o 
   9 -12   3       41.94       88.86     11.21 o 
  -4 -11   3        2.71        3.51      3.04 o 
  -3 -11   3        1.56       11.49      6.11 o 
  -2 -11   3       77.20       70.87     10.47 o 
  -1 -11   3        0.02        0.58      7.89 o 
   0 -11   3       67.23       57.81     12.59 o 
   1 -11   3        2.67        5.53      5.48 o 
   2 -11   3       37.56       38.44      7.16 o 
   3 -11   3        0.07        3.35      4.14 o 
   4 -11   3       24.47       27.12      6.86 o 
   5 -11   3      163.27      169.96     10.08 o 
   6 -11   3        0.75        3.87      5.47 o 
   7 -11   3       14.01       15.26      6.51 o 
   8 -11   3       81.42       84.32     12.83 o 
   9 -11   3       70.45       57.42      7.78 o 
  10 -11   3        0.09        4.34      5.58 o 
  -5 -10   3       67.03       75.03     27.06 o 
  -4 -10   3       22.82       19.43      6.70 o 
  -3 -10   3        5.94        5.77      3.96 o 
  -2 -10   3       13.81       23.77     10.61 o 
  -1 -10   3        9.72        5.10      8.79 o 
   0 -10   3        3.32        5.84      9.01 o 
   1 -10   3        0.76       -0.98      8.16 o 
   2 -10   3       18.84       21.54      5.86 o 
   3 -10   3       34.03       35.97      9.60 o 
   4 -10   3       30.24       29.67      6.01 o 
   5 -10   3       77.10       80.32      8.15 o 
   6 -10   3      464.08      439.84     14.28 o 
   7 -10   3       47.55       48.12      7.53 o 
   8 -10   3        9.20       12.35      6.66 o 
   9 -10   3      155.97      159.17     10.55 o 
  10 -10   3       79.21       82.49      9.03 o 
  11 -10   3       41.60       43.74      8.95 o 
  -6  -9   3       14.95        7.62      4.77 o 
  -5  -9   3        0.28        3.32      4.80 o 
  -4  -9   3       51.22       57.74      9.85 o 
  -3  -9   3      147.99      151.93      8.76 o 
  -2  -9   3        2.25        5.05      3.80 o 
  -1  -9   3       76.52       89.86      8.23 o 
   0  -9   3      128.20      104.75     11.48 o 
   1  -9   3        5.26       10.47      9.96 o 
   2  -9   3        3.76        4.17      4.17 o 
   3  -9   3      232.75      217.95      9.87 o 
   4  -9   3        3.82       11.76      4.67 o 
   5  -9   3     1000.24      986.97     42.76 o 
   6  -9   3      757.26      755.00     16.15 o 
   7  -9   3      132.97      142.99      8.98 o 
   8  -9   3      116.53      122.68     11.04 o 
   9  -9   3      140.47      145.24     23.10 o 
  10  -9   3      314.85      345.70     14.61 o 
  11  -9   3       37.26       20.48      8.75 o 
  -7  -8   3        9.63       12.03      8.90 o 
  -6  -8   3        0.71        7.84      5.19 o 
  -5  -8   3       14.82       17.52      4.15 o 
  -4  -8   3        1.87        2.50      2.62 o 
  -3  -8   3      139.84      160.09     15.20 o 
  -2  -8   3      709.66      698.99     14.63 o 
  -1  -8   3      145.35      150.39      6.96 o 
   0  -8   3      201.46      203.60     15.91 o 
   1  -8   3       84.90       82.59     15.33 o 
   2  -8   3      243.04      256.96     10.51 o 
   3  -8   3       35.85       40.92      7.50 o 
   4  -8   3      322.16      327.74     14.48 o 
   5  -8   3      150.81      167.62     12.25 o 
   6  -8   3       12.33        7.14      4.97 o 
   7  -8   3       55.36       50.79     10.39 o 
   8  -8   3       12.85       20.67      7.07 o 
   9  -8   3        0.38        3.44      4.68 o 
  10  -8   3       94.11       96.32      9.04 o 
  11  -8   3       10.42        9.37      5.51 o 
  -8  -7   3        0.00        2.63      4.95 o 
  -7  -7   3      123.54      120.89      9.92 o 
  -6  -7   3      137.97      145.79      8.16 o 
  -5  -7   3       32.11       28.67      5.19 o 
  -4  -7   3        0.50        3.82      2.78 o 
  -3  -7   3       88.64       97.66      6.62 o 
  -2  -7   3     1343.73     1390.25     17.65 o 
  -1  -7   3       52.60       64.05      5.05 o 
   0  -7   3        0.54        0.53      9.88 o 
   1  -7   3       70.94       65.86     12.01 o 
   2  -7   3      385.28      358.41     10.92 o 
   3  -7   3        4.56        3.10      4.16 o 
   4  -7   3     1042.99     1026.42     33.53 o 
   5  -7   3      112.24      110.08      8.98 o 
   6  -7   3      128.47      139.83      9.40 o 
   7  -7   3      736.74      684.53     25.86 o 
   8  -7   3      107.99      109.18      9.37 o 
   9  -7   3       43.75       45.89      7.34 o 
  10  -7   3       51.84       43.46      8.99 o 
  11  -7   3        1.66       -0.55      4.41 o 
  12  -7   3        1.89        5.12      4.76 o 
  -9  -6   3        4.47        5.24      5.85 o 
  -8  -6   3        4.11        2.69      3.48 o 
  -7  -6   3       15.83       13.90      4.78 o 
  -6  -6   3       26.02       30.52      4.52 o 
  -5  -6   3        0.83        4.90      4.06 o 
  -4  -6   3        0.20        5.45      3.77 o 
  -3  -6   3       71.42       77.20      5.17 o 
  -2  -6   3      573.38      641.61     19.59 o 
  -1  -6   3      270.36      222.13     10.59 o 
   0  -6   3     1719.62     1690.49     25.84 o 
   1  -6   3      144.10      120.48      7.60 o 
   2  -6   3      709.76      713.05     23.02 o 
   3  -6   3        1.87        6.14      3.62 o 
   4  -6   3       32.29       27.32      5.34 o 
   5  -6   3      156.15      174.22      8.93 o 
   6  -6   3       27.71       28.07      6.72 o 
   7  -6   3      304.63      302.61     12.01 o 
   8  -6   3        1.32       15.83      8.37 o 
   9  -6   3       15.02        9.60      5.53 o 
  10  -6   3       83.07       98.44     13.38 o 
  11  -6   3       14.19       11.30      5.98 o 
  12  -6   3       14.30       12.04      5.65 o 
  -9  -5   3       21.82       23.89      5.94 o 
  -8  -5   3        8.31        8.97      4.89 o 
  -7  -5   3        1.63        2.68      4.36 o 
  -6  -5   3        5.52        9.85      4.88 o 
  -5  -5   3       91.52       91.29      6.14 o 
  -4  -5   3      322.91      327.31      8.33 o 
  -3  -5   3       46.81       62.63      5.92 o 
  -2  -5   3      355.44      366.54      9.41 o 
  -1  -5   3     3752.97     4123.70     63.51 o 
   0  -5   3       22.10       23.40      1.99 o 
   1  -5   3      462.00      465.33     10.14 o 
   2  -5   3      169.30      183.13      6.78 o 
   3  -5   3      207.06      203.92      5.88 o 
   4  -5   3       64.76       67.27      4.19 o 
   5  -5   3       53.34       54.48      7.27 o 
   6  -5   3       35.71       36.82      7.25 o 
   7  -5   3      772.26      767.90     18.68 o 
   8  -5   3      360.82      344.43     38.31 o 
   9  -5   3       48.18       56.34     10.27 o 
  10  -5   3       65.67       56.63     11.24 o 
  11  -5   3      168.13      146.14     14.27 o 
  12  -5   3        6.19        5.07      4.86 o 
 -10  -4   3       32.21       42.40      6.43 o 
  -9  -4   3       68.07       55.77      6.81 o 
  -8  -4   3        0.38        2.48      3.75 o 
  -7  -4   3      366.34      347.08     10.22 o 
  -6  -4   3      319.34      307.86      9.53 o 
  -5  -4   3       29.57       27.12      4.20 o 
  -4  -4   3      186.67      191.64     12.63 o 
  -3  -4   3       36.85       42.60      5.16 o 
  -2  -4   3      823.67      868.49      8.39 o 
  -1  -4   3     1426.17     1559.91      9.38 o 
   0  -4   3      107.83       86.37      2.63 o 
   1  -4   3      252.27      230.76      5.89 o 
   2  -4   3      310.37      320.36      6.22 o 
   3  -4   3      869.87      886.77      9.14 o 
   4  -4   3      237.20      205.71      6.27 o 
   5  -4   3        3.78        5.55      4.40 o 
   6  -4   3       50.53       52.16      7.25 o 
   7  -4   3       88.93       77.75     12.10 o 
   8  -4   3       97.93      111.61     10.72 o 
   9  -4   3      242.64      249.99     16.51 o 
  10  -4   3        0.13        4.04      6.66 o 
  11  -4   3       45.89       42.24     18.64 o 
  12  -4   3       50.83       52.69     12.29 o 
 -10  -3   3       21.92       18.77      4.37 o 
  -9  -3   3      163.72      174.11      8.93 o 
  -8  -3   3        3.95        4.33      3.96 o 
  -7  -3   3       63.73       61.06      8.84 o 
  -6  -3   3      389.99      356.80      9.59 o 
  -5  -3   3        0.88        2.17      3.85 o 
  -4  -3   3      133.66      125.43      5.39 o 
  -3  -3   3      124.40       98.71      3.80 o 
  -2  -3   3      127.89      141.03      2.95 o 
  -1  -3   3     1481.50     1441.57     14.64 o 
   0  -3   3     2598.21     2691.63     12.95 o 
   1  -3   3     1423.99     1550.34     10.37 o 
   2  -3   3       35.01       51.59      2.73 o 
   3  -3   3      540.19      673.88      7.77 o 
   4  -3   3       66.84       84.63      4.83 o 
   5  -3   3      444.33      551.17     13.49 o 
   6  -3   3       54.02       87.81     10.91 o 
   7  -3   3       60.94       52.47     11.31 o 
   8  -3   3       80.04      106.38     12.47 o 
   9  -3   3       98.39       92.90     12.43 o 
  10  -3   3      169.55      173.46     11.45 o 
  11  -3   3        0.12        4.52      5.11 o 
  12  -3   3       58.37       53.04      7.97 o 
 -11  -2   3        0.14        5.64      4.46 o 
 -10  -2   3        0.08        2.82      4.04 o 
  -9  -2   3      178.85      188.35      8.99 o 
  -8  -2   3      111.60      103.42      7.41 o 
  -7  -2   3      268.81      265.82      9.51 o 
  -6  -2   3       48.42       50.35      5.86 o 
  -5  -2   3     1556.77     1575.73     21.75 o 
  -4  -2   3      393.45      412.78     14.78 o 
  -3  -2   3      999.08      848.16      9.20 o 
  -2  -2   3        0.26        2.65      1.73 o 
  -1  -2   3     1229.24     1233.02     12.78 o 
   0  -2   3      115.97      127.86      2.93 o 
   1  -2   3      683.39      710.54      5.46 o 
   2  -2   3       73.95       76.13      2.64 o 
   3  -2   3       63.99       80.30      3.37 o 
   4  -2   3      627.91      694.35     22.78 o 
   5  -2   3       33.54       30.55     15.12 o 
   6  -2   3      446.33      478.99     18.60 o 
   7  -2   3      327.37      331.87     12.22 o 
   8  -2   3        1.38        5.44      5.48 o 
   9  -2   3        1.57        2.59      6.01 o 
  10  -2   3       72.78       60.36      8.26 o 
  11  -2   3       79.19       69.90      8.68 o 
 -11  -1   3       32.50       29.13      5.67 o 
 -10  -1   3        2.32        5.85      4.14 o 
  -9  -1   3        0.03        5.47      4.42 o 
  -8  -1   3        1.46        4.76      4.62 o 
  -7  -1   3     1098.35     1148.45     24.74 o 
  -6  -1   3        4.56        2.18      4.39 o 
  -5  -1   3      737.69      743.79     16.73 o 
  -4  -1   3      277.05      301.68      6.65 o 
  -3  -1   3        0.81        3.33      1.78 o 
  -2  -1   3      874.96      869.40      5.02 o 
  -1  -1   3      557.14      610.29      4.73 o 
   0  -1   3     3326.27     3451.24     16.39 o 
   1  -1   3     1079.38     1021.97      6.45 o 
   2  -1   3       38.46       51.29      2.40 o 
   4  -1   3     1498.84     1586.92     69.94 o 
   5  -1   3        0.45        0.20      3.13 o 
   6  -1   3        1.86        2.99      6.13 o 
   7  -1   3        0.32        0.94      5.77 o 
   8  -1   3      205.32      192.29     14.27 o 
   9  -1   3        0.55        2.90      8.47 o 
  10  -1   3       21.44        9.54      7.92 o 
  11  -1   3        0.64        3.56      4.82 o 
 -12   0   3       70.18       61.27      6.48 o 
 -11   0   3      199.66      206.03     12.60 o 
 -10   0   3      127.13      117.47      7.41 o 
  -9   0   3        0.03        6.07      4.52 o 
  -8   0   3      401.20      397.14     10.97 o 
  -7   0   3      180.45      179.40      7.83 o 
  -6   0   3       48.09       41.26      4.98 o 
  -5   0   3        0.01        2.59      1.65 o 
  -4   0   3      110.55       84.57      2.78 o 
  -3   0   3      632.84      686.39      5.11 o 
  -2   0   3       78.99       84.11      1.88 o 
  -1   0   3      440.09      425.26      3.15 o 
   0   0   3        0.03        6.08      1.60 o 
   1   0   3      306.48      293.11      5.34 o 
   2   0   3      902.68      873.00      6.88 o 
   3   0   3      150.72      123.65      4.91 o 
   4   0   3      992.39     1075.52     17.91 o 
   5   0   3      337.89      346.97     21.96 o 
   6   0   3       68.22       76.69      8.56 o 
   7   0   3      117.75      109.89      8.80 o 
   8   0   3       13.32       11.18      5.70 o 
   9   0   3      108.35      112.24     15.01 o 
  10   0   3      212.21      227.46     12.54 o 
  11   0   3       13.67       12.27      4.82 o 
 -12   1   3        8.43        7.24      6.63 o 
 -11   1   3      127.72      148.75     11.63 o 
 -10   1   3      412.95      440.72     15.67 o 
  -9   1   3       82.33       86.61      6.95 o 
  -8   1   3     1462.32     1478.24     17.48 o 
  -7   1   3       50.32       50.50      6.23 o 
  -6   1   3      640.08      627.43     12.13 o 
  -5   1   3      764.87      854.07     10.53 o 
  -4   1   3      868.55      984.44     14.23 o 
  -3   1   3      268.82      258.41      2.91 o 
  -2   1   3       31.97       21.72      3.07 o 
  -1   1   3     2252.17     2362.82     12.20 o 
   0   1   3       22.52       33.84      1.88 o 
   1   1   3        7.79        6.72      1.96 o 
   2   1   3     1197.49     1120.05      9.20 o 
   3   1   3      154.59      179.99      9.75 o 
   4   1   3      784.17      786.23     17.11 o 
   5   1   3       23.49       22.47      6.71 o 
   6   1   3      323.86      314.51     12.17 o 
   7   1   3       41.38       39.57      7.15 o 
   8   1   3      136.61      134.24      9.31 o 
   9   1   3       37.47       36.46      7.48 o 
  10   1   3      180.62      160.11      8.79 o 
 -12   2   3       76.96       77.34      9.57 o 
 -11   2   3        4.51        3.75      4.33 o 
 -10   2   3       74.45       71.91      6.80 o 
  -9   2   3       65.16       56.59      5.61 o 
  -8   2   3       70.81       67.80      6.75 o 
  -7   2   3      221.60      215.11     13.31 o 
  -6   2   3       11.28       12.83      2.36 o 
  -5   2   3      317.69      416.05      9.62 o 
  -4   2   3      320.08      344.82      5.25 o 
  -3   2   3      134.04      137.12      2.15 o 
  -2   2   3        2.34        3.59      0.94 o 
  -1   2   3      845.31      927.69     10.43 o 
   0   2   3       46.05       51.32      1.47 o 
   1   2   3      108.41      110.42      2.90 o 
   2   2   3      378.09      401.36     18.57 o 
   3   2   3      634.39      626.75     11.92 o 
   4   2   3      519.02      537.81     14.10 o 
   5   2   3      168.43      171.63      9.74 o 
   6   2   3     1014.23     1043.80     40.15 o 
   7   2   3       15.01       19.21     11.82 o 
   8   2   3       79.91       79.96      6.71 o 
   9   2   3       27.60       37.27      5.54 o 
  10   2   3      135.01      135.45      9.25 o 
 -12   3   3       65.16       61.58      9.22 o 
 -11   3   3        9.53        9.07      4.27 o 
 -10   3   3        0.13        1.09      3.56 o 
  -9   3   3        0.57        6.19      3.94 o 
  -8   3   3      232.98      223.74      7.94 o 
  -7   3   3        3.35        5.63      3.39 o 
  -6   3   3       65.74       78.05      5.86 o 
  -5   3   3      131.16      159.86      7.16 o 
  -4   3   3      486.70      488.24      9.86 o 
  -3   3   3      321.56      340.49      4.37 o 
  -2   3   3        0.36        2.51      1.95 o 
  -1   3   3      435.66      399.73      5.08 o 
   0   3   3       71.91       70.45      2.12 o 
   1   3   3      276.63      321.90      3.99 o 
   2   3   3      154.04      176.93      7.88 o 
   3   3   3       93.89       96.00      7.31 o 
   4   3   3       15.03       16.74      5.57 o 
   5   3   3       30.32       22.26      6.34 o 
   6   3   3       47.51       48.25      5.04 o 
   7   3   3      212.00      207.44     13.37 o 
   8   3   3        8.79        5.44      3.63 o 
   9   3   3      131.58      145.73     14.86 o 
 -12   4   3        5.72        8.28      7.23 o 
 -11   4   3        6.14        6.70      4.09 o 
 -10   4   3       82.18       98.12     17.11 o 
  -9   4   3        3.03        4.84      3.62 o 
  -8   4   3      798.17      813.46     14.39 o 
  -7   4   3       13.63        7.16      2.04 o 
  -6   4   3      530.66      524.55     13.44 o 
  -5   4   3      201.27      205.07      6.48 o 
  -4   4   3      839.71      964.46     11.80 o 
  -3   4   3     2636.80     2847.80     17.67 o 
  -2   4   3       53.15       48.14      2.28 o 
  -1   4   3        5.55        3.41      1.06 o 
   0   4   3      115.59       98.18      4.29 o 
   1   4   3     1191.60     1347.71     26.31 o 
   2   4   3        5.61        7.08      2.23 o 
   3   4   3       22.17       17.43      3.66 o 
   4   4   3       22.28       22.12      4.66 o 
   5   4   3      404.18      410.27     13.92 o 
   6   4   3      444.72      414.57      9.85 o 
   7   4   3       99.50      101.86      5.99 o 
   8   4   3      128.82      112.05     17.12 o 
   9   4   3       12.46       18.48      6.93 o 
 -12   5   3        1.08        5.73      6.28 o 
 -11   5   3       11.61        7.55      6.12 o 
 -10   5   3        4.20        5.76      3.26 o 
  -9   5   3       24.82       27.20      6.60 o 
  -8   5   3        0.02        1.92      2.45 o 
  -7   5   3      245.59      213.34      9.64 o 
  -6   5   3      234.77      236.06     11.49 o 
  -5   5   3      109.14       82.50      3.60 o 
  -4   5   3      101.42       83.98      3.64 o 
  -3   5   3      518.97      562.58     15.09 o 
  -2   5   3       16.06       12.00      1.88 o 
  -1   5   3      132.63      127.39      3.24 o 
   0   5   3      837.28      862.15     17.55 o 
   1   5   3      970.18     1047.70     48.18 o 
   2   5   3       10.05       16.74      7.04 o 
   3   5   3      357.89      347.13     11.19 o 
   4   5   3      157.46      148.96      6.31 o 
   5   5   3      174.58      150.77     11.70 o 
   6   5   3      528.01      527.41     50.95 o 
   7   5   3        4.35        3.44      5.12 o 
   8   5   3       44.42       31.36      7.67 o 
 -12   6   3       11.72       23.46      7.47 o 
 -11   6   3        3.56        6.00      6.10 o 
 -10   6   3       57.81       70.72     14.56 o 
  -9   6   3      101.10      112.37     13.28 o 
  -8   6   3      365.18      336.44     10.38 o 
  -7   6   3       85.07       99.96      7.11 o 
  -6   6   3      312.55      265.43      7.63 o 
  -5   6   3        9.81        7.72      3.26 o 
  -4   6   3       12.66       10.63      2.75 o 
  -3   6   3      315.00      336.80     10.53 o 
  -2   6   3       73.36       59.43      3.47 o 
  -1   6   3      967.69      984.02     26.17 o 
   0   6   3      675.84      669.69     15.65 o 
   1   6   3     1392.47     1413.79     20.97 o 
   2   6   3       43.33       43.11     13.51 o 
   3   6   3      386.64      403.50     14.36 o 
   4   6   3        2.46        5.01      5.61 o 
   5   6   3        3.85        4.03      5.19 o 
   6   6   3        2.03        2.09      5.51 o 
   7   6   3       24.63       25.33      6.81 o 
   8   6   3        0.18        4.57      4.68 o 
 -12   7   3       77.45       90.09     18.68 o 
 -11   7   3        0.19       -0.88      9.51 o 
 -10   7   3       20.25       20.16     12.03 o 
  -9   7   3       23.94       25.10      6.74 o 
  -8   7   3       95.13       93.92      6.82 o 
  -7   7   3      130.50      106.19      6.63 o 
  -6   7   3       13.39       21.06      5.51 o 
  -5   7   3      180.71      176.71     11.09 o 
  -4   7   3       32.95       30.32      6.40 o 
  -3   7   3      115.74      122.41      7.08 o 
  -2   7   3       27.15       23.75      1.64 o 
  -1   7   3      839.24      881.60     21.78 o 
   0   7   3      417.90      374.76     12.09 o 
   1   7   3       25.74       34.61     10.19 o 
   2   7   3      164.72      182.78     24.59 o 
   3   7   3       50.26       39.20     11.56 o 
   4   7   3       24.35       13.52      5.99 o 
   5   7   3      229.64      243.06     13.37 o 
   6   7   3      151.09      158.47     11.10 o 
   7   7   3       29.04       23.37      6.83 o 
 -12   8   3      148.73      177.63     13.45 o 
 -11   8   3        1.07        2.71      8.93 o 
 -10   8   3       29.33       23.48     10.23 o 
  -9   8   3        1.24        3.10      3.73 o 
  -8   8   3       82.99       93.84      7.41 o 
  -7   8   3      126.58      116.56      7.27 o 
  -6   8   3        0.10        0.61      5.31 o 
  -5   8   3       76.26       75.95      7.33 o 
  -4   8   3       53.69       55.98      7.02 o 
  -3   8   3        4.87       15.01      6.87 o 
  -2   8   3      101.80       99.02      2.11 o 
  -1   8   3       11.19       10.25      8.50 o 
   0   8   3      826.54      841.48     18.54 o 
   1   8   3       46.38       50.99      8.99 o 
   2   8   3       77.45       88.89     13.50 o 
   3   8   3       29.12       15.45      6.18 o 
   4   8   3        8.41        7.31      5.72 o 
   5   8   3       16.32       12.54      6.48 o 
   6   8   3       83.56       82.88     15.37 o 
 -12   9   3      155.86      167.54     14.33 o 
 -11   9   3        2.82       34.14     15.06 o 
 -10   9   3       96.11      131.21     16.39 o 
  -9   9   3        0.10        5.39      8.74 o 
  -8   9   3       68.61       78.13      8.99 o 
  -7   9   3       46.08       40.25      8.43 o 
  -6   9   3      521.17      455.96     16.30 o 
  -5   9   3       53.04       39.82      6.80 o 
  -4   9   3      262.63      250.45     10.61 o 
  -3   9   3       67.61       59.26      4.21 o 
  -2   9   3       28.19       34.16      9.70 o 
  -1   9   3      415.82      386.86     18.49 o 
   0   9   3        5.10       11.95     10.65 o 
   1   9   3       90.67       99.65     10.34 o 
   2   9   3       78.07       69.16     11.30 o 
   3   9   3        9.71       -0.12      5.95 o 
   4   9   3       33.66       38.96     11.29 o 
   5   9   3        1.12        8.29      5.55 o 
 -10  10   3        4.81       14.98     10.57 o 
  -9  10   3        7.59       33.18     13.63 o 
  -8  10   3      106.95       88.16     15.77 o 
  -7  10   3      708.51      674.54     15.21 o 
  -6  10   3      687.41      634.80     44.23 o 
  -5  10   3       36.17       25.44      5.53 o 
  -4  10   3      178.30      152.56     12.02 o 
  -3  10   3       37.18       48.43      7.68 o 
  -2  10   3       14.66       20.93     10.57 o 
  -1  10   3      217.13      251.96     20.27 o 
   0  10   3       34.78       50.29     12.70 o 
   1  10   3       23.62       23.70      9.58 o 
   2  10   3       43.18       33.60      9.22 o 
   3  10   3       32.66       25.61     18.28 o 
   4  10   3       14.74       12.30      7.86 o 
 -11  11   3        0.02       20.96     13.95 o 
 -10  11   3        1.05       -4.54      9.25 o 
  -9  11   3       20.78       27.12     14.05 o 
  -7  11   3       11.08       10.49      5.55 o 
  -6  11   3      291.89      286.04     13.66 o 
  -5  11   3      193.07      193.70     12.54 o 
  -4  11   3        7.30       14.08      8.66 o 
  -3  11   3       14.63       13.55      7.54 o 
  -2  11   3       41.84       41.15     10.65 o 
  -1  11   3        0.01        3.64     11.26 o 
   0  11   3       21.44       21.70     13.23 o 
   1  11   3        1.47       11.74     13.02 o 
   2  11   3        8.79       19.42      9.47 o 
   3  11   3        0.01        4.97      7.02 o 
 -10  12   3       49.32       52.52     14.00 o 
  -9  12   3      135.63      146.46     17.40 o 
  -8  12   3       23.48       16.29     10.44 o 
  -7  12   3       40.01       49.01     15.51 o 
  -6  12   3        0.15        3.45      4.28 o 
  -5  12   3        0.55       13.86      6.49 o 
  -4  12   3        0.09       -0.82      4.99 o 
  -3  12   3        6.85        7.60      5.02 o 
  -2  12   3        0.01        1.78      5.08 o 
  -1  12   3      186.78      184.18     16.82 o 
   0  12   3      189.15      190.08     18.49 o 
  -8  13   3       43.09       34.93     11.72 o 
  -7  13   3       76.31      109.69     17.45 o 
  -6  13   3       78.23       66.18     13.52 o 
  -5  13   3        5.33        7.68      4.51 o 
  -4  13   3        1.28        7.67      6.07 o 
  -3  13   3        1.96       11.98      6.05 o 
  -2  13   3       18.69       14.12      5.36 o 
  -1  13   3      278.43      282.32     20.46 o 
  -5  14   3       91.46       98.45     16.66 o 
   2 -14   4        0.04       17.91     13.31 o 
   3 -14   4        0.85        0.32      9.56 o 
   4 -14   4      149.23      126.99     16.74 o 
   5 -14   4      140.60      148.37     15.20 o 
   6 -14   4       41.66       43.49     11.37 o 
  -1 -13   4       14.38       11.88     10.52 o 
   0 -13   4        3.07        2.26      7.76 o 
   1 -13   4       10.51       15.81      9.01 o 
   2 -13   4       14.05       11.80      8.58 o 
   3 -13   4        0.07        5.87     11.26 o 
   4 -13   4       16.07        6.75      8.66 o 
   5 -13   4       18.72        8.34      8.74 o 
   6 -13   4       63.05       54.59     11.88 o 
   7 -13   4        3.07       17.83      7.41 o 
   8 -13   4       58.77       82.83     13.47 o 
  -2 -12   4        0.10        0.53      9.19 o 
  -1 -12   4       20.71       32.36     11.61 o 
   0 -12   4       33.90       35.78     10.89 o 
   1 -12   4        1.57        2.00      4.04 o 
   2 -12   4       13.82       18.08      5.62 o 
   3 -12   4       10.64        6.84      3.81 o 
   4 -12   4      214.20      234.49     11.34 o 
   5 -12   4      285.68      296.13     11.92 o 
   6 -12   4       24.38       31.33      7.05 o 
   7 -12   4        5.80        5.72      4.29 o 
   8 -12   4      211.78      222.35     19.71 o 
   9 -12   4      124.90      147.28     15.28 o 
  -4 -11   4        0.53        6.04      4.74 o 
  -3 -11   4       40.51       35.97      6.31 o 
  -2 -11   4       22.14       24.38      6.59 o 
  -1 -11   4       65.07       47.31     12.03 o 
   0 -11   4       14.53       17.77      7.49 o 
   1 -11   4        0.90        4.18      3.79 o 
   2 -11   4      110.20      112.33      8.36 o 
   3 -11   4        3.42        9.07      5.08 o 
   4 -11   4      344.74      355.96     11.84 o 
   5 -11   4      657.33      662.79     15.73 o 
   6 -11   4        6.49        5.75      4.95 o 
   7 -11   4      132.68      111.76     14.80 o 
   8 -11   4        0.27        5.13      6.77 o 
   9 -11   4      254.78      236.78     15.62 o 
  10 -11   4        7.50       10.62      5.39 o 
  -5 -10   4        0.87        3.80      9.30 o 
  -4 -10   4       41.55       28.49      8.73 o 
  -3 -10   4      277.19      270.07     11.50 o 
  -2 -10   4      187.67      184.96      7.72 o 
  -1 -10   4      103.71      103.45     13.66 o 
   0 -10   4      111.50      110.46     15.33 o 
   1 -10   4        1.71        5.05      3.75 o 
   2 -10   4       80.55       72.42      7.16 o 
   3 -10   4        0.03       -0.58      3.62 o 
   4 -10   4       76.29       72.43      7.12 o 
   5 -10   4       68.66       66.83      7.39 o 
   6 -10   4        7.14       12.62      6.36 o 
   7 -10   4       39.18       44.92      6.41 o 
   8 -10   4       90.88       75.63      8.17 o 
   9 -10   4       58.17       60.20      8.12 o 
  10 -10   4        1.49       -0.05      6.69 o 
  -6  -9   4       11.65       14.29      6.47 o 
  -5  -9   4        8.75        8.51      4.36 o 
  -4  -9   4        0.91        5.66      3.37 o 
  -3  -9   4       91.12       68.47     10.95 o 
  -2  -9   4       86.41       80.38      5.82 o 
  -1  -9   4       50.05       56.68      4.60 o 
   0  -9   4      148.64      166.89     14.82 o 
   1  -9   4       24.06       27.06      5.93 o 
   2  -9   4       34.08       28.98      4.97 o 
   3  -9   4       45.78       47.33      8.45 o 
   4  -9   4      162.36      152.80      8.23 o 
   5  -9   4       14.19       14.78      7.24 o 
   6  -9   4      842.68      820.77     16.42 o 
   7  -9   4       91.36       95.81      8.21 o 
   8  -9   4      185.22      172.33     10.33 o 
   9  -9   4       58.47       61.72      7.73 o 
  10  -9   4      252.57      273.19     12.88 o 
  11  -9   4        2.19        8.49      5.19 o 
  -7  -8   4        7.60       10.80      4.99 o 
  -6  -8   4       41.60       43.96      5.05 o 
  -5  -8   4       37.85       44.94      5.98 o 
  -4  -8   4        0.92        4.08      3.05 o 
  -3  -8   4       45.73       48.20      6.39 o 
  -2  -8   4        0.96        0.71      3.05 o 
  -1  -8   4       40.31       42.69      4.68 o 
   0  -8   4      139.34      151.14     18.12 o 
   1  -8   4      879.12      894.23     14.43 o 
   2  -8   4        0.03       -1.33      3.74 o 
   3  -8   4      482.82      488.54     31.84 o 
   4  -8   4        0.20        8.38      6.33 o 
   5  -8   4        0.02        2.75      5.65 o 
   6  -8   4       32.20       26.12      5.69 o 
   7  -8   4      163.15      150.60     12.05 o 
   8  -8   4      254.32      232.44     11.24 o 
   9  -8   4        5.10        7.68      5.10 o 
  10  -8   4      330.48      362.55     13.67 o 
  11  -8   4       28.75       24.54      8.52 o 
  -8  -7   4        0.44        3.09      4.98 o 
  -7  -7   4       47.50       50.65      6.33 o 
  -6  -7   4       33.23       37.19      5.48 o 
  -5  -7   4      107.51      102.76     12.40 o 
  -4  -7   4       43.30       49.52      5.04 o 
  -3  -7   4       68.32       74.39      5.60 o 
  -2  -7   4     1275.23     1310.51     19.28 o 
  -1  -7   4        3.38        5.91      2.48 o 
   0  -7   4      254.02      272.82      9.79 o 
   1  -7   4       28.66       31.90      3.06 o 
   2  -7   4      193.92      204.24     11.88 o 
   3  -7   4      112.23      102.14      6.83 o 
   4  -7   4      101.11       82.88      7.84 o 
   5  -7   4      227.02      210.36      9.64 o 
   6  -7   4      100.12      101.67     12.57 o 
   7  -7   4      108.00      112.30     15.41 o 
   8  -7   4      162.85      173.45     18.50 o 
   9  -7   4       80.46       77.32      8.21 o 
  10  -7   4       56.57       58.19      8.84 o 
  11  -7   4      303.89      319.38     15.34 o 
  -9  -6   4       29.87       33.29      6.38 o 
  -8  -6   4      148.31      141.49     12.13 o 
  -7  -6   4      243.65      253.17      9.71 o 
  -6  -6   4        0.33        6.97      3.75 o 
  -5  -6   4      175.11      188.62      7.56 o 
  -4  -6   4        8.07        7.55      5.75 o 
  -3  -6   4      117.57      124.94      6.86 o 
  -2  -6   4      799.63      859.77     11.66 o 
  -1  -6   4       15.04       15.80      2.72 o 
   0  -6   4       77.05       77.29      3.97 o 
   1  -6   4       24.91       28.80      2.47 o 
   2  -6   4     1008.94     1018.81     23.06 o 
   3  -6   4      102.80      111.66      6.66 o 
   4  -6   4        6.35       12.94      4.75 o 
   5  -6   4       42.54       50.92      7.63 o 
   6  -6   4      132.42      151.78      8.95 o 
   7  -6   4       48.96       51.12      7.21 o 
   8  -6   4      196.34      189.21     10.64 o 
   9  -6   4       96.37       93.66      9.03 o 
  10  -6   4       56.71       64.76     12.03 o 
  11  -6   4       68.70       57.97     12.13 o 
  -9  -5   4       16.79       18.63      4.58 o 
  -8  -5   4        9.33       12.95      4.13 o 
  -7  -5   4        0.84        6.15      4.14 o 
  -6  -5   4       55.03       58.47      5.58 o 
  -5  -5   4       88.23       95.85      6.15 o 
  -4  -5   4        3.92        4.34      3.53 o 
  -3  -5   4        3.18        6.05      3.55 o 
  -2  -5   4      608.52      649.72     13.34 o 
  -1  -5   4      276.61      253.86      9.81 o 
   0  -5   4      742.91      789.10     13.46 o 
   1  -5   4     1367.58     1379.38     36.93 o 
   2  -5   4       93.99       67.43      4.29 o 
   3  -5   4       55.36       54.44      3.46 o 
   4  -5   4      113.55       77.24      4.55 o 
   5  -5   4      138.12      135.60      8.42 o 
   6  -5   4        1.42        4.28      5.04 o 
   7  -5   4        2.11        5.81      5.64 o 
   8  -5   4        0.03        2.23      5.09 o 
   9  -5   4        2.04        8.06      5.65 o 
  10  -5   4      179.64      173.03     12.73 o 
  11  -5   4        0.57        4.62      5.27 o 
 -10  -4   4        9.91        6.79      4.67 o 
  -9  -4   4       36.54       29.08      5.13 o 
  -8  -4   4       33.59       47.12      6.38 o 
  -7  -4   4       17.91       15.10      5.69 o 
  -6  -4   4       90.84       93.35      6.35 o 
  -5  -4   4      128.97      126.74      6.65 o 
  -4  -4   4      269.09      250.72      9.81 o 
  -3  -4   4      169.06      158.82      6.26 o 
  -2  -4   4      502.42      504.87      9.96 o 
  -1  -4   4       37.89       50.52      3.18 o 
   0  -4   4      937.29      902.70     17.69 o 
   1  -4   4     1203.66     1241.22     21.57 o 
   2  -4   4      244.79      226.00      7.24 o 
   3  -4   4     5953.53     6863.68     65.47 o 
   4  -4   4     1002.43     1057.76     26.07 o 
   5  -4   4     1218.31     1303.48     23.27 o 
   6  -4   4      115.18      129.87      9.01 o 
   7  -4   4       44.07       78.36     10.06 o 
   8  -4   4       61.16       47.55     10.19 o 
   9  -4   4       46.00       41.23      8.42 o 
  10  -4   4       77.22       88.74      8.66 o 
  11  -4   4       48.08       61.51      8.05 o 
 -10  -3   4        7.92       13.26      5.10 o 
  -9  -3   4       63.65       53.91      6.82 o 
  -8  -3   4      118.27      113.58      7.01 o 
  -7  -3   4       34.86       36.96      6.47 o 
  -6  -3   4      267.42      277.54      8.47 o 
  -5  -3   4      187.12      187.72      7.15 o 
  -4  -3   4        0.02        1.74      3.04 o 
  -3  -3   4       16.89       21.15      2.62 o 
  -2  -3   4     1226.38     1281.55     14.71 o 
  -1  -3   4       10.65       18.28      1.77 o 
   0  -3   4      368.29      360.11      4.85 o 
   1  -3   4      480.28      442.34      6.63 o 
   2  -3   4      912.01      970.09      7.79 o 
   3  -3   4     1742.81     1936.26     28.18 o 
   4  -3   4      522.67      580.63     10.30 o 
   5  -3   4      104.85      108.57      8.14 o 
   6  -3   4      105.21      106.65      8.77 o 
   7  -3   4      431.05      367.40     22.98 o 
   8  -3   4       80.36       97.48      9.16 o 
   9  -3   4      119.46      122.76      9.32 o 
  10  -3   4       22.80       16.90      7.92 o 
  11  -3   4       81.35       73.29      9.46 o 
 -11  -2   4       33.66       36.39      9.25 o 
 -10  -2   4       19.03       14.81      5.03 o 
  -9  -2   4      143.11      148.42      8.12 o 
  -8  -2   4       36.54       31.37      4.80 o 
  -7  -2   4        3.18       11.13      4.95 o 
  -6  -2   4       91.13      103.18      6.50 o 
  -5  -2   4       14.78       16.64      5.31 o 
  -4  -2   4        0.82        2.31      3.50 o 
  -3  -2   4      805.65      811.59      7.42 o 
  -2  -2   4       16.15       17.77      1.60 o 
  -1  -2   4      124.59      128.29      2.23 o 
   0  -2   4       35.98       46.13      2.38 o 
   1  -2   4      344.95      328.39      8.58 o 
   2  -2   4     1460.51     1435.48     11.05 o 
   3  -2   4       41.04       35.94      3.17 o 
   4  -2   4     2607.54     2877.37    107.34 o 
   5  -2   4      119.89      128.41      8.20 o 
   6  -2   4        7.17        8.37      5.88 o 
   7  -2   4      338.97      292.32     11.40 o 
   8  -2   4        3.88        7.81      5.54 o 
   9  -2   4      144.12      121.28     12.17 o 
  10  -2   4      190.43      169.18     11.66 o 
  11  -2   4       13.94       23.51      7.02 o 
 -11  -1   4       68.81       68.85      6.72 o 
 -10  -1   4       17.18       14.14      4.86 o 
  -9  -1   4      824.11      787.68     15.62 o 
  -8  -1   4      478.89      440.67     15.35 o 
  -7  -1   4      246.79      236.37      8.97 o 
  -6  -1   4      206.57      206.11      7.69 o 
  -5  -1   4      520.94      538.41      9.10 o 
  -4  -1   4     1468.18     1531.37     26.69 o 
  -3  -1   4      710.98      707.74      6.82 o 
  -2  -1   4      476.68      493.24      4.03 o 
  -1  -1   4       94.70      105.83      2.39 o 
   0  -1   4      394.12      370.52      2.66 o 
   1  -1   4      121.27      109.34      2.43 o 
   2  -1   4       61.37       68.21      2.90 o 
   3  -1   4       71.67       75.29      4.20 o 
   4  -1   4       13.55       11.42      3.40 o 
   5  -1   4      891.00      906.75     33.66 o 
   6  -1   4      118.93      108.04      8.62 o 
   7  -1   4      445.81      454.71     40.69 o 
   8  -1   4        2.81        1.24      5.02 o 
   9  -1   4      357.74      350.11     13.26 o 
  10  -1   4      121.75      138.02     11.81 o 
  11  -1   4        6.97        9.98      9.70 o 
 -12   0   4       14.37       17.41      6.72 o 
 -11   0   4        2.01        8.23      5.04 o 
 -10   0   4      197.68      175.11      8.90 o 
  -9   0   4       19.42       18.01      5.13 o 
  -8   0   4        1.84        3.94      3.88 o 
  -7   0   4       32.66       39.39      6.18 o 
  -6   0   4      633.64      663.58     19.56 o 
  -5   0   4      204.62      174.73      4.27 o 
  -4   0   4     1971.49     2045.87     22.45 o 
  -3   0   4      283.84      270.74      3.78 o 
  -2   0   4     2834.31     3094.33     25.99 o 
  -1   0   4        0.05        0.25      1.22 o 
   0   0   4      725.67      699.12      4.87 o 
   1   0   4        1.79        2.46      1.24 o 
   2   0   4       61.86       53.84      3.23 o 
   3   0   4      223.96      198.99      6.01 o 
   4   0   4        4.66       -5.18      8.13 o 
   5   0   4      428.61      417.20     17.77 o 
   6   0   4      432.73      460.82     19.82 o 
   7   0   4      160.51      142.79     12.91 o 
   8   0   4        0.18        5.14      6.39 o 
   9   0   4        0.12        5.24      5.37 o 
  10   0   4        2.25       13.81      9.01 o 
  11   0   4       96.25       91.07      9.16 o 
 -12   1   4        0.07        9.49      6.90 o 
 -11   1   4        4.93        6.04      5.36 o 
 -10   1   4       21.90       26.71     11.06 o 
  -9   1   4      454.39      455.52     10.80 o 
  -8   1   4       34.57       36.90      5.60 o 
  -7   1   4      375.41      385.42     12.89 o 
  -6   1   4      617.17      630.35     11.42 o 
  -5   1   4       70.91       63.90      3.75 o 
  -4   1   4     1513.47     1754.29     11.17 o 
  -3   1   4     1364.76     1426.40     10.12 o 
  -2   1   4     2361.11     2415.89     12.08 o 
  -1   1   4      655.97      645.90      6.48 o 
   0   1   4        0.01        1.55      1.03 o 
   1   1   4      127.71      138.37      3.15 o 
   2   1   4       26.44       28.95      3.37 o 
   3   1   4        3.43        6.55      4.54 o 
   4   1   4      419.92      418.73     21.96 o 
   5   1   4       24.90       31.07      7.59 o 
   6   1   4       15.49       23.58      8.17 o 
   7   1   4       80.30       79.23      7.56 o 
   8   1   4       63.36       70.46      8.76 o 
   9   1   4       21.92       30.13     10.36 o 
  10   1   4       48.42       41.05      6.99 o 
 -12   2   4        4.37       12.96      6.38 o 
 -11   2   4        2.88        4.39      3.19 o 
 -10   2   4       43.81       59.39      9.38 o 
  -9   2   4      515.98      550.76     11.39 o 
  -8   2   4      329.78      338.47     13.80 o 
  -7   2   4       73.53       62.10      3.54 o 
  -6   2   4      302.81      296.73      7.25 o 
  -5   2   4       54.27       52.22      2.12 o 
  -4   2   4     1655.37     1819.50     19.36 o 
  -3   2   4      767.79      805.19      8.86 o 
  -2   2   4      280.81      288.69      2.83 o 
  -1   2   4      156.52      171.05      2.75 o 
   0   2   4     6948.91     7625.01     35.18 o 
   1   2   4      528.93      640.15      6.18 o 
   2   2   4       65.36       57.46      5.24 o 
   3   2   4      802.69      848.34     17.91 o 
   4   2   4       21.01       22.18      7.02 o 
   5   2   4      712.86      725.45     19.22 o 
   6   2   4       30.50       27.99      7.48 o 
   7   2   4      156.16      148.10      9.42 o 
   8   2   4       12.61       17.10      6.07 o 
   9   2   4       19.70       19.97      5.62 o 
  10   2   4       33.70       36.54      7.87 o 
 -12   3   4        0.01        9.04      6.85 o 
 -11   3   4        0.75       21.78     11.38 o 
 -10   3   4        8.48       10.14      4.07 o 
  -9   3   4        0.01        2.29      3.20 o 
  -8   3   4        0.02        5.14      3.89 o 
  -7   3   4      171.82      160.18      6.36 o 
  -6   3   4      129.47      149.38      5.16 o 
  -5   3   4        9.68        7.74      1.47 o 
  -4   3   4        0.25        2.57      1.34 o 
  -3   3   4      821.77      804.31      5.21 o 
  -2   3   4     2546.16     2707.01     26.34 o 
  -1   3   4      342.31      322.54      4.89 o 
   0   3   4     5903.70     6701.67     97.49 o 
   1   3   4      119.72      120.03      3.78 o 
   2   3   4      198.23      243.92     12.05 o 
   3   3   4       40.11       39.17      6.84 o 
   4   3   4       64.17       56.55      7.20 o 
   5   3   4       74.26       82.38      9.32 o 
   6   3   4        0.03        6.26      7.00 o 
   7   3   4       10.18       13.59      4.67 o 
   8   3   4        0.09        3.80      5.07 o 
   9   3   4       29.88       27.18      7.88 o 
 -12   4   4       57.46       56.48      9.72 o 
 -11   4   4        0.42        4.56      6.20 o 
 -10   4   4      182.40      197.25      7.83 o 
  -9   4   4      380.59      378.65     15.66 o 
  -8   4   4        4.68        7.11      3.91 o 
  -7   4   4      407.38      410.42     20.42 o 
  -6   4   4       61.61       47.84      4.70 o 
  -5   4   4       14.13        9.60      1.54 o 
  -4   4   4      111.35      129.12      2.90 o 
  -3   4   4      528.13      546.26      9.66 o 
  -2   4   4      540.10      566.40      9.07 o 
  -1   4   4      926.78      901.99      7.66 o 
   0   4   4      146.40      159.44      7.28 o 
   1   4   4        0.09        2.35      2.68 o 
   2   4   4        0.03       -0.37      0.94 o 
   3   4   4       16.91       21.17      7.71 o 
   4   4   4      128.66      135.89      6.28 o 
   5   4   4       16.61       19.37      4.00 o 
   6   4   4       34.18       33.76      4.63 o 
   7   4   4       10.05        2.48      5.01 o 
   8   4   4       20.45       27.66      7.94 o 
   9   4   4       57.38       61.00     14.17 o 
 -12   5   4        4.93       19.16     12.34 o 
 -11   5   4        1.27        8.96      6.69 o 
 -10   5   4        0.80        6.59      7.70 o 
  -9   5   4      210.23      227.22      7.58 o 
  -8   5   4      167.61      144.85      6.96 o 
  -7   5   4      140.30      140.16      8.37 o 
  -6   5   4      190.75      155.49      5.49 o 
  -5   5   4      292.33      279.42      7.53 o 
  -4   5   4        0.65        6.08      2.89 o 
  -3   5   4      331.12      348.57      8.32 o 
  -2   5   4      564.44      520.62      8.20 o 
  -1   5   4      150.42      132.53      2.38 o 
   0   5   4      124.85      118.20      6.36 o 
   1   5   4      227.35      247.97      9.57 o 
   2   5   4      238.53      262.39     11.17 o 
   3   5   4       92.80       90.76      4.16 o 
   4   5   4        3.31        0.98      2.80 o 
   5   5   4      352.53      338.86     13.70 o 
   6   5   4      215.51      208.94     11.23 o 
   7   5   4       56.12       72.48      8.60 o 
   8   5   4       62.41       57.13      8.26 o 
 -12   6   4       40.90       78.40     14.90 o 
 -11   6   4       45.78       62.38     11.45 o 
 -10   6   4      179.26      212.88     17.48 o 
  -9   6   4       46.24       41.65      5.02 o 
  -8   6   4      265.85      234.73     20.27 o 
  -7   6   4      124.78      109.58      9.49 o 
  -6   6   4       95.62      108.80      7.12 o 
  -5   6   4      125.77      128.03      5.78 o 
  -4   6   4      632.07      648.56     18.92 o 
  -3   6   4      133.78      134.23      5.13 o 
  -2   6   4      564.54      523.74     27.23 o 
  -1   6   4       70.68       78.69      8.87 o 
   0   6   4      553.32      542.63     13.08 o 
   1   6   4       23.66       12.67      6.45 o 
   2   6   4       34.07       41.30     10.19 o 
   3   6   4        6.63       11.58      6.84 o 
   4   6   4       62.78       70.93      8.87 o 
   5   6   4      111.06      104.21      9.70 o 
   6   6   4       27.57       22.49      6.86 o 
   7   6   4       60.05       59.32      7.80 o 
 -12   7   4       28.39       22.85      7.99 o 
 -11   7   4       38.63       52.73      8.84 o 
 -10   7   4       77.69       84.19      9.24 o 
  -9   7   4       36.90       38.08      8.29 o 
  -8   7   4       68.83       53.12      7.12 o 
  -7   7   4     1306.19     1229.84     30.31 o 
  -6   7   4      245.54      195.07     10.11 o 
  -5   7   4      178.87      173.83      6.79 o 
  -4   7   4      266.10      231.20     11.22 o 
  -3   7   4      206.09      206.82      6.56 o 
  -2   7   4       52.69       51.14      2.23 o 
  -1   7   4        0.10        2.68      6.93 o 
   0   7   4      151.66      148.83      9.60 o 
   1   7   4       92.69       86.61     13.41 o 
   2   7   4      427.40      420.52     15.38 o 
   3   7   4        0.12        1.46      5.14 o 
   4   7   4      196.43      215.34     13.87 o 
   5   7   4        5.22        2.34      5.66 o 
   6   7   4        2.82        5.82      5.37 o 
 -12   8   4       16.89       18.78      6.18 o 
 -11   8   4        5.29       -0.06      5.99 o 
 -10   8   4       34.51       46.27      9.27 o 
  -9   8   4      311.70      327.81     15.34 o 
  -8   8   4        7.92        8.83      3.23 o 
  -7   8   4      415.73      370.33     15.24 o 
  -6   8   4      136.37      127.36      9.11 o 
  -5   8   4      127.53      129.08      5.47 o 
  -4   8   4        0.02        5.56      2.92 o 
  -3   8   4      509.53      499.15      8.67 o 
  -2   8   4      102.63      108.87     10.47 o 
  -1   8   4      255.74      242.15     15.12 o 
   0   8   4       36.08       23.03     13.20 o 
   1   8   4      357.13      339.21     23.94 o 
   2   8   4       36.62       49.91     10.88 o 
   3   8   4      104.27      119.22     19.37 o 
   4   8   4       17.15       16.81      7.83 o 
   5   8   4        2.35        8.01      5.17 o 
   6   8   4       91.39       73.81      9.67 o 
 -12   9   4        3.45        9.75      7.31 o 
 -11   9   4        0.29        3.60      6.79 o 
 -10   9   4      203.27      200.73     12.26 o 
  -9   9   4        0.01        3.64      5.94 o 
  -8   9   4       18.75        9.77      6.88 o 
  -7   9   4       53.23       48.13      4.30 o 
  -6   9   4       10.36        6.54      2.52 o 
  -5   9   4       21.71       21.60      3.66 o 
  -4   9   4      150.14      139.86      5.41 o 
  -3   9   4        1.34        6.54      5.59 o 
  -2   9   4       71.48       77.47      9.86 o 
  -1   9   4      361.15      355.14     18.28 o 
   0   9   4        9.77       18.92     11.95 o 
   1   9   4       95.10      113.42     15.75 o 
   2   9   4       36.02       42.55      8.36 o 
   3   9   4      189.75      192.17     18.02 o 
   4   9   4        2.97        5.14      5.61 o 
   5   9   4       27.53       25.58     11.99 o 
 -11  10   4       40.30       34.41      7.82 o 
 -10  10   4      311.96      301.29     13.94 o 
  -9  10   4       41.60       48.12      9.03 o 
  -8  10   4        4.32       17.10      6.87 o 
  -7  10   4       37.26       40.83      6.19 o 
  -6  10   4       72.49       69.55      4.91 o 
  -5  10   4       65.85       54.65      6.31 o 
  -4  10   4       61.86       61.03      7.30 o 
  -3  10   4       11.01       12.78      7.23 o 
  -2  10   4      218.19      224.70     15.25 o 
  -1  10   4      514.22      537.81     21.70 o 
   0  10   4        8.25       11.50      8.82 o 
   1  10   4       27.39       36.32     14.45 o 
   2  10   4        1.79        2.01      6.04 o 
   3  10   4       82.86      101.30     18.36 o 
   4  10   4       56.38       82.73     17.75 o 
 -10  11   4       11.29       12.33     10.47 o 
  -9  11   4        7.81       19.00      7.02 o 
  -8  11   4       34.78       28.99     11.98 o 
  -7  11   4        9.79       11.95      9.01 o 
  -6  11   4       15.78        7.00      3.65 o 
  -5  11   4      199.42      215.25     10.94 o 
  -4  11   4        0.66        4.56      4.47 o 
  -3  11   4       11.98       17.55      7.35 o 
  -2  11   4      208.17      205.23     24.67 o 
  -1  11   4      327.30      362.76     20.75 o 
   0  11   4        2.09       11.42     12.49 o 
   1  11   4       64.35       64.29     12.46 o 
  -5  12   4       18.23       19.39      7.73 o 
  -4  12   4        2.15        4.70      5.87 o 
  -3  12   4        1.08        2.71      4.94 o 
  -2  12   4       12.35       15.69      5.78 o 
  -1  12   4       58.74       43.09      8.13 o 
   0  12   4       13.67       16.74     10.47 o 
   1  12   4       16.96       24.60     11.32 o 
  -8  13   4       38.95       52.02     12.94 o 
  -7  13   4      112.92      128.79     17.29 o 
  -6  13   4        0.22       -2.18      8.39 o 
  -5  13   4       62.66       70.51     13.12 o 
  -4  13   4       15.48       24.12     13.18 o 
  -3  13   4        3.96       14.57      6.75 o 
  -2  13   4       27.50       37.34     16.02 o 
  -1  13   4      152.81      122.44     14.51 o 
   3 -14   5       53.37       64.64     17.14 o 
   4 -14   5      356.36      375.09     28.32 o 
   5 -14   5       68.92       70.08     13.26 o 
   0 -13   5        1.33        6.32     10.07 o 
   1 -13   5       43.41       47.69     12.51 o 
   2 -13   5        1.30       13.63      8.45 o 
   3 -13   5      128.81      124.01     15.25 o 
   4 -13   5      176.83      178.69     17.53 o 
   5 -13   5        0.43        5.98      8.18 o 
   6 -13   5       19.19        9.30      8.37 o 
   7 -13   5       22.95       34.08     10.25 o 
   8 -13   5        0.38        8.29      9.01 o 
  -2 -12   5       12.60       12.38      8.63 o 
  -1 -12   5        3.68        8.61     12.06 o 
   0 -12   5        0.73       10.71     11.05 o 
   1 -12   5        3.16       -1.17      7.41 o 
   2 -12   5       24.21       26.89     11.95 o 
   3 -12   5       13.56       19.15     10.41 o 
   4 -12   5       15.42        4.62      7.86 o 
   5 -12   5       13.14       18.44      8.21 o 
   6 -12   5       62.82       85.73     13.58 o 
   7 -12   5       12.60        7.31      7.44 o 
   8 -12   5       17.91       19.23      9.86 o 
   9 -12   5       74.74       79.03     12.25 o 
  -3 -11   5       75.92       97.55     16.29 o 
  -2 -11   5       41.89       37.41     13.23 o 
  -1 -11   5       14.81        8.66      8.37 o 
   0 -11   5      109.90      156.29     15.62 o 
   1 -11   5       34.31       39.08      5.78 o 
   2 -11   5        3.75        9.80      4.33 o 
   3 -11   5       13.19       16.05      8.02 o 
   4 -11   5       21.74       21.43      5.37 o 
   5 -11   5       17.35       11.53      5.18 o 
   6 -11   5       43.16       53.61      6.79 o 
   7 -11   5       39.87       40.88      8.69 o 
   8 -11   5       61.51       49.17     10.71 o 
   9 -11   5      376.15      402.85     21.23 o 
  10 -11   5      141.57      154.40     15.73 o 
  -5 -10   5        3.69        2.90      3.29 o 
  -4 -10   5        4.77        8.00      6.77 o 
  -3 -10   5       85.48       75.18      6.22 o 
  -2 -10   5       47.28       43.77      5.90 o 
  -1 -10   5       85.43       95.37     12.59 o 
   0 -10   5       24.63       18.09      7.65 o 
   1 -10   5      192.26      187.53     17.64 o 
   2 -10   5        0.89       12.94     10.68 o 
   3 -10   5       44.72       34.54     11.40 o 
   4 -10   5       26.29       28.32     12.19 o 
   5 -10   5        2.89        8.90      7.17 o 
   6 -10   5      154.85      179.83     14.77 o 
   7 -10   5       84.42       83.45      7.72 o 
   8 -10   5       32.18       24.99      5.95 o 
   9 -10   5      171.41      181.46     17.60 o 
  10 -10   5       62.37       77.89      9.79 o 
  -6  -9   5       10.86        9.79      5.40 o 
  -5  -9   5       13.56       16.48     10.99 o 
  -4  -9   5        8.41        5.77      3.14 o 
  -3  -9   5      259.47      262.16     10.17 o 
  -2  -9   5       42.35       33.37      5.10 o 
  -1  -9   5       11.15       13.43      4.74 o 
   0  -9   5       18.54        3.83      7.62 o 
   1  -9   5        8.85        8.31      4.35 o 
   2  -9   5       53.01       47.23      5.51 o 
   3  -9   5      923.02      913.36     17.69 o 
   4  -9   5       27.38       30.37      5.65 o 
   5  -9   5       44.45       49.63      6.41 o 
   6  -9   5        8.21       14.78      5.02 o 
   7  -9   5        9.84       12.23      5.92 o 
   8  -9   5      107.03      106.74      8.57 o 
   9  -9   5        0.69        4.95      5.40 o 
  10  -9   5      126.40      116.43      8.96 o 
  11  -9   5        6.43        5.82      5.66 o 
  -7  -8   5        5.99        4.37      4.21 o 
  -6  -8   5       21.27       31.88      7.32 o 
  -5  -8   5        2.63        8.13      3.98 o 
  -4  -8   5        7.17        4.85      3.73 o 
  -3  -8   5      410.09      417.62     23.43 o 
  -2  -8   5      668.49      712.99     15.11 o 
  -1  -8   5       71.98       55.27      4.38 o 
   0  -8   5      479.51      443.39     19.42 o 
   1  -8   5      116.83      113.43      9.22 o 
   2  -8   5        0.68        5.67      2.20 o 
   3  -8   5       21.15       28.79      5.36 o 
   4  -8   5        0.26        3.08      3.78 o 
   5  -8   5       17.69       19.94      7.39 o 
   6  -8   5        7.77        7.45      5.29 o 
   7  -8   5      142.87      162.73      8.88 o 
   8  -8   5       64.92       63.75      6.98 o 
   9  -8   5       61.43       70.84      8.76 o 
  10  -8   5       97.69       77.57     10.92 o 
  11  -8   5       63.24       59.06     18.36 o 
  -8  -7   5        5.64        7.28      4.11 o 
  -7  -7   5       34.68       37.89      7.62 o 
  -6  -7   5        1.47        5.51      3.31 o 
  -5  -7   5        4.05        5.23      3.16 o 
  -4  -7   5        4.59        9.36      3.63 o 
  -3  -7   5       11.74       18.71      4.03 o 
  -2  -7   5      162.71      164.16     13.74 o 
  -1  -7   5       26.53       21.56      4.66 o 
   0  -7   5      291.39      294.22      6.98 o 
   1  -7   5      271.67      285.54      8.93 o 
   2  -7   5     1177.03     1189.31     39.30 o 
   3  -7   5      293.64      302.55     14.72 o 
   4  -7   5      224.60      222.89      8.65 o 
   5  -7   5       42.15       41.97      6.40 o 
   6  -7   5      255.69      272.47      9.88 o 
   7  -7   5        0.15        4.06      3.91 o 
   8  -7   5        1.03        4.11      4.73 o 
   9  -7   5      297.30      298.09     23.58 o 
  10  -7   5       90.77       86.72     11.54 o 
  11  -7   5       18.23       15.61      6.24 o 
  -9  -6   5        9.46       12.81      4.09 o 
  -8  -6   5       65.10       65.66      8.95 o 
  -7  -6   5       13.24       14.48      4.86 o 
  -6  -6   5       24.73       19.14      5.50 o 
  -5  -6   5        5.62       11.65      3.81 o 
  -4  -6   5       29.98       29.39      4.51 o 
  -3  -6   5      361.92      385.31     12.50 o 
  -2  -6   5      379.08      365.33      9.56 o 
  -1  -6   5      342.52      320.59      5.81 o 
   0  -6   5      135.82      125.87      7.27 o 
   1  -6   5       54.94       45.59      8.99 o 
   2  -6   5     2057.27     2168.69     45.11 o 
   3  -6   5      856.93      866.09     68.01 o 
   4  -6   5      165.39      152.15      5.17 o 
   5  -6   5        6.61        3.57      4.09 o 
   6  -6   5        2.51        6.53      4.40 o 
   7  -6   5      119.40       99.26      7.93 o 
   8  -6   5       62.41       61.23      9.67 o 
   9  -6   5       48.83       56.84      8.54 o 
  10  -6   5       42.56       31.44      7.87 o 
  11  -6   5       12.60       12.00      5.71 o 
  -9  -5   5        1.86        8.54      4.00 o 
  -8  -5   5       20.38       26.86      5.35 o 
  -7  -5   5        0.48        2.59      3.80 o 
  -6  -5   5       12.00       12.35      3.88 o 
  -5  -5   5       74.91       73.45      6.21 o 
  -4  -5   5      228.73      241.43      7.62 o 
  -3  -5   5      199.71      198.70      6.61 o 
  -2  -5   5      384.64      395.93      7.93 o 
  -1  -5   5       37.07       42.31      6.51 o 
   0  -5   5      197.35      180.75     10.96 o 
   1  -5   5      178.06      167.02      3.97 o 
   2  -5   5      492.09      565.89     11.58 o 
   3  -5   5      713.18      737.47     22.63 o 
   4  -5   5       67.74       84.06      4.33 o 
   5  -5   5       54.31       60.76      7.15 o 
   6  -5   5       63.43       48.52      8.02 o 
   7  -5   5        0.09        4.12      4.68 o 
   8  -5   5      181.04      173.58     18.40 o 
   9  -5   5      154.58      155.52     16.47 o 
  10  -5   5       19.49       15.47      6.39 o 
  11  -5   5      268.36      265.90     12.75 o 
 -10  -4   5      133.72      124.45     12.43 o 
  -9  -4   5      259.92      259.47     10.21 o 
  -8  -4   5        1.49        4.36      3.91 o 
  -7  -4   5       26.68       27.07      4.71 o 
  -6  -4   5       47.85       40.48      7.86 o 
  -5  -4   5        3.71        1.38      3.62 o 
  -4  -4   5     1158.86     1152.43     13.59 o 
  -3  -4   5      110.58      104.78      4.84 o 
  -2  -4   5      249.28      283.45      5.40 o 
  -1  -4   5      110.81      133.92      6.35 o 
   0  -4   5        4.76       10.10      1.18 o 
   1  -4   5       46.79       59.09      5.62 o 
   2  -4   5       18.01       18.59      1.89 o 
   3  -4   5     1119.36     1146.78     15.76 o 
   4  -4   5      108.08      100.19      4.58 o 
   5  -4   5       21.57       19.51      6.13 o 
   6  -4   5      485.42      470.83     12.78 o 
   7  -4   5       48.94       60.42      8.03 o 
   8  -4   5      169.55      166.23     12.70 o 
   9  -4   5      245.77      223.56     12.04 o 
  10  -4   5        8.06       10.65      5.14 o 
  11  -4   5       10.27       13.92      8.05 o 
 -10  -3   5       98.81       87.03      8.28 o 
  -9  -3   5      185.76      163.16      8.20 o 
  -8  -3   5      158.06      167.94     10.31 o 
  -7  -3   5       56.76       43.43      4.94 o 
  -6  -3   5        0.14        4.13      4.67 o 
  -5  -3   5      257.73      224.90      7.73 o 
  -4  -3   5       43.46       51.33      4.67 o 
  -3  -3   5      723.11      700.03     11.30 o 
  -2  -3   5      671.26      732.23      9.15 o 
  -1  -3   5      591.31      611.51      7.18 o 
   0  -3   5       35.34       35.44      3.47 o 
   1  -3   5      330.62      332.49      8.30 o 
   2  -3   5      943.62      931.72     12.62 o 
   3  -3   5       42.48       67.27      3.40 o 
   4  -3   5      692.93      710.38     12.10 o 
   5  -3   5      454.40      415.10     10.54 o 
   6  -3   5       17.76       21.01      6.66 o 
   7  -3   5       80.36       58.67      9.22 o 
   8  -3   5      178.77      141.16     12.21 o 
   9  -3   5      233.16      226.73     21.59 o 
  10  -3   5        0.51        8.42      6.62 o 
  11  -3   5       23.85       32.58      7.28 o 
 -11  -2   5       17.27       10.60      4.38 o 
 -10  -2   5        3.04        7.04      5.55 o 
  -9  -2   5       29.00       26.67      5.24 o 
  -8  -2   5        1.95        5.84      4.74 o 
  -7  -2   5      309.68      309.47      9.29 o 
  -6  -2   5      260.74      249.26      8.28 o 
  -5  -2   5      517.72      511.44     10.74 o 
  -4  -2   5        9.92       13.50      2.63 o 
  -3  -2   5      448.44      420.39      8.59 o 
  -2  -2   5      124.44      114.72      3.68 o 
  -1  -2   5      259.76      265.51      5.12 o 
   0  -2   5      431.92      479.06      6.79 o 
   1  -2   5      687.23      708.38     11.93 o 
   2  -2   5       17.43       22.39      2.22 o 
   3  -2   5      117.00      113.14      4.78 o 
   4  -2   5       12.07       16.52      4.39 o 
   5  -2   5      339.95      331.09     25.00 o 
   6  -2   5       77.16       87.75      9.39 o 
   7  -2   5        6.07        2.83      5.95 o 
   8  -2   5        0.04        5.32      5.75 o 
   9  -2   5        1.57        6.82      5.84 o 
  10  -2   5       36.89       52.68     11.16 o 
  11  -2   5      438.24      474.74     21.55 o 
 -11  -1   5      248.22      238.26     12.48 o 
 -10  -1   5      230.84      207.91      8.92 o 
  -9  -1   5      898.97      949.52     20.27 o 
  -8  -1   5        5.51        9.14      4.46 o 
  -7  -1   5      415.74      407.15      9.78 o 
  -6  -1   5        1.38        5.57      3.76 o 
  -5  -1   5      586.17      610.96     10.50 o 
  -4  -1   5      886.31      866.04     13.96 o 
  -3  -1   5      221.23      216.67      4.33 o 
  -2  -1   5      251.41      246.73      5.11 o 
  -1  -1   5      680.74      707.64      5.35 o 
   0  -1   5      978.01     1064.15      7.27 o 
   1  -1   5       33.92       24.90      1.58 o 
   2  -1   5       25.94       20.96      1.94 o 
   3  -1   5      218.32      212.12      6.13 o 
   4  -1   5       87.14       73.70      9.43 o 
   5  -1   5        1.11        3.05      4.57 o 
   6  -1   5      529.75      569.89     39.77 o 
   7  -1   5       20.75       29.28      6.61 o 
   8  -1   5       85.93      105.61      8.33 o 
   9  -1   5        3.20        4.79      5.66 o 
  10  -1   5        7.31       10.30      5.47 o 
 -12   0   5        2.49        4.56      4.62 o 
 -11   0   5       36.45       39.01      8.73 o 
 -10   0   5      158.94      167.39      8.61 o 
  -9   0   5       18.50       23.28      4.78 o 
  -8   0   5       54.61       45.97      5.16 o 
  -7   0   5       70.37       68.09      5.92 o 
  -6   0   5        5.58        3.56      1.61 o 
  -5   0   5      142.40      164.02      4.10 o 
  -4   0   5      943.10      982.39      8.61 o 
  -3   0   5      116.08      146.12      2.70 o 
  -2   0   5       15.21       15.14      1.35 o 
  -1   0   5     2114.36     2250.78     10.94 o 
   0   0   5      611.38      699.72      8.11 o 
   1   0   5      303.72      329.94      4.00 o 
   2   0   5      238.31      224.66      5.37 o 
   3   0   5      123.58      125.62      6.89 o 
   4   0   5      287.13      301.84     19.17 o 
   5   0   5      332.05      319.71     11.51 o 
   6   0   5       20.73       24.03      8.89 o 
   7   0   5        0.62        4.51      5.41 o 
   8   0   5      322.31      333.86     13.46 o 
   9   0   5        6.42       10.72      6.21 o 
  10   0   5      299.96      342.83     27.59 o 
 -12   1   5      116.36      107.20     11.78 o 
 -11   1   5       81.07       84.72     11.62 o 
 -10   1   5      132.64      146.96      7.67 o 
  -9   1   5       10.79       10.39      6.42 o 
  -8   1   5      192.18      177.24      7.22 o 
  -7   1   5       75.43       72.29      3.77 o 
  -6   1   5       14.25       15.44      3.89 o 
  -5   1   5        0.39        0.74      1.21 o 
  -4   1   5      354.25      371.93      6.36 o 
  -3   1   5      253.26      247.51      6.83 o 
  -2   1   5      227.57      243.03      5.05 o 
  -1   1   5     3248.12     3776.65     22.60 o 
   0   1   5       56.03       47.59      1.79 o 
   1   1   5      347.56      406.30      5.15 o 
   2   1   5       43.46       42.78      2.86 o 
   3   1   5       82.45       95.91      6.28 o 
   4   1   5        0.15        9.67      6.40 o 
   5   1   5      153.26      137.71      9.76 o 
   6   1   5        8.10        9.34      6.87 o 
   7   1   5       19.24       26.04      7.17 o 
   8   1   5      507.03      476.91     15.00 o 
   9   1   5       31.68       26.69      7.15 o 
  10   1   5       66.45       66.36      8.69 o 
 -12   2   5       50.03       56.89     10.53 o 
 -11   2   5        8.10       12.19      6.84 o 
 -10   2   5       27.22       16.47      4.48 o 
  -9   2   5      192.37      208.27     20.03 o 
  -8   2   5       18.88       25.91      5.15 o 
  -7   2   5       49.02       43.42      4.64 o 
  -6   2   5      193.89      184.68      5.17 o 
  -5   2   5        1.26        1.65      0.88 o 
  -4   2   5      464.07      495.75     13.78 o 
  -3   2   5        4.83        6.40      2.46 o 
  -2   2   5     1065.97      945.14      5.57 o 
  -1   2   5      656.43      739.44      6.48 o 
   0   2   5      847.54      963.77      9.33 o 
   1   2   5      483.25      540.87     22.10 o 
   2   2   5       33.35       34.70      5.06 o 
   3   2   5      107.27      102.74      7.54 o 
   4   2   5      318.74      339.46     19.82 o 
   5   2   5      133.77      125.55     15.12 o 
   6   2   5        4.25        8.69     11.72 o 
   7   2   5      296.41      284.63     17.51 o 
   8   2   5       34.35       45.62     11.45 o 
   9   2   5      203.24      203.02     11.73 o 
 -12   3   5        3.91       13.51      6.85 o 
 -11   3   5        0.10        5.93      5.94 o 
 -10   3   5       96.85      102.60     10.05 o 
  -9   3   5       48.11       39.07      7.70 o 
  -8   3   5       76.14       68.07      5.49 o 
  -7   3   5       11.44       13.90      2.75 o 
  -6   3   5      437.33      407.75      8.06 o 
  -5   3   5      753.94      743.67     24.49 o 
  -4   3   5       36.60       42.73      5.36 o 
  -3   3   5       83.88       91.72      2.58 o 
  -2   3   5      116.82      138.21      3.16 o 
  -1   3   5      235.54      189.60      5.35 o 
   0   3   5        0.48        0.55      1.36 o 
   1   3   5       21.22       34.08      2.43 o 
   2   3   5       16.20       12.29      3.57 o 
   3   3   5        6.31        7.47      2.30 o 
   4   3   5      574.51      580.85     16.00 o 
   5   3   5      522.54      470.75     14.63 o 
   6   3   5        3.71       10.10      5.66 o 
   7   3   5      212.81      207.17     10.96 o 
   8   3   5      101.70      102.81      9.26 o 
   9   3   5       89.58       98.69     14.74 o 
 -12   4   5        3.86        8.58      6.59 o 
 -11   4   5      135.97      127.90     10.75 o 
 -10   4   5       38.84       37.62      9.76 o 
  -9   4   5        6.09        3.82      3.31 o 
  -8   4   5      363.39      340.89      8.23 o 
  -7   4   5      229.39      201.73      5.97 o 
  -6   4   5       43.20       34.40      1.85 o 
  -5   4   5      684.89      663.32      8.14 o 
  -4   4   5      236.46      205.15      3.26 o 
  -3   4   5       10.21       11.32      1.69 o 
  -2   4   5       16.23       23.47      2.64 o 
  -1   4   5     1097.59     1058.91     14.22 o 
   0   4   5      239.61      226.31      5.14 o 
   1   4   5      101.21      100.82      5.15 o 
   2   4   5      361.41      333.14      5.42 o 
   3   4   5      124.47      128.08      4.50 o 
   4   4   5       78.99       81.97     11.05 o 
   5   4   5      194.35      197.86     11.34 o 
   6   4   5       31.05       28.24      6.87 o 
   7   4   5      102.32      100.33      8.22 o 
   8   4   5      104.73      103.06      9.46 o 
 -12   5   5        0.25        8.89      6.58 o 
 -11   5   5       61.11       63.14     15.05 o 
 -10   5   5       17.49       21.15      7.62 o 
  -9   5   5        0.20        8.82      9.94 o 
  -8   5   5      133.49      129.92     11.29 o 
  -7   5   5        0.04        5.20      7.72 o 
  -6   5   5        5.98        2.83      1.94 o 
  -5   5   5        0.81        1.26      2.30 o 
  -4   5   5      159.97      164.00      4.05 o 
  -3   5   5      181.37      181.13      4.79 o 
  -2   5   5      307.89      327.15      5.74 o 
  -1   5   5       54.95       43.87      3.97 o 
   0   5   5       17.18       25.07      6.39 o 
   1   5   5     1523.75     1556.80     43.22 o 
   2   5   5       48.47       53.71     11.16 o 
   3   5   5      545.88      523.18     19.58 o 
   4   5   5       61.77       54.16      8.85 o 
   5   5   5       24.98       41.64      7.55 o 
   6   5   5      228.03      221.91     13.93 o 
   7   5   5        0.06        1.44      5.29 o 
   8   5   5       22.65       26.00      6.56 o 
 -12   6   5        1.23       16.40      8.16 o 
 -11   6   5      142.16      117.82     15.17 o 
 -10   6   5        0.02        8.82      6.79 o 
  -9   6   5       71.18       91.15     23.06 o 
  -8   6   5      350.37      331.95     25.29 o 
  -7   6   5       34.31       36.17      5.67 o 
  -6   6   5       33.09       35.56      3.87 o 
  -5   6   5       62.32       48.07      2.82 o 
  -4   6   5      320.58      318.80      9.67 o 
  -3   6   5      360.30      321.82     10.20 o 
  -2   6   5      161.13      140.85      3.76 o 
  -1   6   5      241.13      254.53     11.88 o 
   0   6   5        1.03        7.85      5.58 o 
   1   6   5      767.21      778.82     17.44 o 
   2   6   5       53.34       42.81      8.52 o 
   3   6   5       20.13       25.11     11.28 o 
   4   6   5       72.64       79.45      8.80 o 
   5   6   5      220.75      230.92     16.92 o 
   6   6   5       53.93       63.83     10.48 o 
   7   6   5        9.91       17.71      6.54 o 
 -12   7   5       37.72       53.44     10.00 o 
 -11   7   5      182.82      197.46     12.09 o 
 -10   7   5       76.96       91.66     16.71 o 
  -9   7   5        2.10        7.05      6.41 o 
  -8   7   5      139.46      111.30      9.00 o 
  -7   7   5       15.44        9.41      2.64 o 
  -6   7   5      192.58      161.01      5.57 o 
  -5   7   5        2.23        1.59      2.35 o 
  -4   7   5       26.83       26.26      3.87 o 
  -3   7   5        3.50        4.77      4.06 o 
  -2   7   5      327.08      326.31     13.87 o 
  -1   7   5      230.85      246.72     13.52 o 
   0   7   5      364.92      356.31     16.55 o 
   1   7   5       98.07      103.46      8.66 o 
   2   7   5      370.06      347.64     28.67 o 
   3   7   5      217.09      212.68     11.42 o 
   4   7   5        4.51        3.54      8.21 o 
   5   7   5      137.17      149.93     10.85 o 
   6   7   5       29.66       34.19     13.89 o 
 -12   8   5      339.65      321.14     41.02 o 
 -11   8   5        0.41        7.16      7.15 o 
 -10   8   5       99.18       92.56     15.50 o 
  -9   8   5       31.96       31.59      7.69 o 
  -8   8   5       35.74       43.29      7.63 o 
  -7   8   5       94.23       76.02      8.20 o 
  -6   8   5       34.36       20.47      3.33 o 
  -5   8   5      340.27      323.15      8.76 o 
  -4   8   5       98.56       82.28      4.20 o 
  -3   8   5      506.86      490.22     14.93 o 
  -2   8   5     1929.29     1897.82     31.48 o 
  -1   8   5       30.73       32.94      8.24 o 
   0   8   5       81.53      101.06     13.66 o 
   1   8   5       19.19       20.24      6.83 o 
   2   8   5       24.32       20.56      9.03 o 
   3   8   5       77.19       69.10      9.94 o 
   4   8   5       30.90       22.89      8.10 o 
   5   8   5       38.63       37.09     16.23 o 
 -11   9   5       30.85       26.72      8.74 o 
 -10   9   5       17.66       30.23      7.25 o 
  -9   9   5       43.22       59.41      8.28 o 
  -8   9   5        0.01        8.61      4.82 o 
  -7   9   5      138.30      131.38      8.85 o 
  -6   9   5      590.42      593.11     21.98 o 
  -5   9   5       29.38       34.89      3.79 o 
  -4   9   5      122.75      127.15      7.31 o 
  -3   9   5       37.40       37.03      5.76 o 
  -2   9   5      103.12      101.16     13.42 o 
  -1   9   5       15.05       13.68      6.32 o 
   0   9   5        4.89       -2.79      8.29 o 
   1   9   5       13.81       21.51      6.27 o 
   2   9   5        6.89        4.39      5.45 o 
   3   9   5       12.77        8.08      6.98 o 
   4   9   5        6.22        9.12      4.61 o 
 -11  10   5      251.36      269.54     19.55 o 
 -10  10   5      169.56      160.28     12.48 o 
  -9  10   5      166.09      157.69     10.48 o 
  -8  10   5      117.33      116.12     19.50 o 
  -7  10   5        0.05        4.50      6.36 o 
  -6  10   5      193.85      174.20     16.98 o 
  -5  10   5       17.99       19.66      4.76 o 
  -4  10   5       30.92       35.62      5.82 o 
  -3  10   5        0.09       10.16      5.30 o 
  -2  10   5       52.99       59.63     20.07 o 
  -1  10   5      208.40      201.98     17.16 o 
   0  10   5        5.73        5.05      7.68 o 
   1  10   5        1.16        2.28      8.29 o 
   2  10   5       38.92       52.38     10.81 o 
   3  10   5       97.35      102.62     10.30 o 
 -10  11   5       25.21       30.16      6.75 o 
  -9  11   5       12.47       13.92     10.73 o 
  -8  11   5       12.70       10.92      9.94 o 
  -7  11   5      201.20      212.03     17.93 o 
  -6  11   5        0.25       11.05      8.77 o 
  -5  11   5      133.82      143.08      9.15 o 
  -4  11   5       26.83       41.69      6.45 o 
  -3  11   5       69.82       69.41      9.27 o 
  -2  11   5      656.40      696.14     17.73 o 
  -1  11   5      118.60      119.87     12.30 o 
   0  11   5        7.32        8.71      7.89 o 
   1  11   5        0.51       -8.58      8.58 o 
   2  11   5        4.59       -0.61      9.19 o 
  -9  12   5      137.78      143.48     20.93 o 
  -8  12   5        7.41       11.88     14.61 o 
  -7  12   5       39.79       34.86     12.99 o 
  -6  12   5       29.06       33.85     12.75 o 
  -5  12   5        0.03       12.46      8.85 o 
  -4  12   5        0.09        4.04      5.49 o 
  -3  12   5        0.40        3.98      5.19 o 
  -2  12   5      109.62       79.73      9.50 o 
  -1  12   5       72.78       55.02     11.74 o 
   0  12   5       49.44       57.33     14.96 o 
  -7  13   5        0.98        6.16      9.22 o 
  -6  13   5        3.54        5.53      8.93 o 
  -5  13   5        2.56        5.87     12.41 o 
  -4  13   5       18.77       16.60     11.80 o 
  -3  13   5       42.09       44.30      7.09 o 
   0 -13   6       32.74       28.11     11.32 o 
   1 -13   6        1.09        4.97      8.61 o 
   2 -13   6        9.19        6.35     10.39 o 
   3 -13   6       16.16       32.65     11.88 o 
   4 -13   6       61.26       66.23     12.67 o 
   5 -13   6       13.06       12.99      8.02 o 
   6 -13   6       62.63       59.93     14.13 o 
   7 -13   6       25.72       30.95     10.71 o 
  -2 -12   6        3.39       -0.19      8.21 o 
  -1 -12   6        9.53       14.43      8.74 o 
   0 -12   6        1.75       14.82     12.30 o 
   1 -12   6       22.30       19.55      8.58 o 
   2 -12   6       52.33       62.14     11.61 o 
   3 -12   6       12.11       28.45      9.83 o 
   4 -12   6       27.05       23.33     10.73 o 
   5 -12   6       68.37       72.26     12.35 o 
   6 -12   6      106.38       90.56     13.34 o 
   7 -12   6       72.21       61.69     11.95 o 
   8 -12   6      159.81      181.93     18.60 o 
  -4 -11   6       49.83       43.81     13.68 o 
  -2 -11   6       36.55       38.97     13.04 o 
  -1 -11   6       38.56       37.09     11.58 o 
   0 -11   6        3.13        5.82      7.23 o 
   1 -11   6        5.14        7.60      8.16 o 
   2 -11   6       31.39       41.02     11.98 o 
   3 -11   6        8.24        4.22      7.01 o 
   4 -11   6        8.50       12.03      7.54 o 
   5 -11   6        8.99        3.21      7.25 o 
   6 -11   6        3.80        8.79      7.17 o 
   7 -11   6      165.78      161.92     16.21 o 
   8 -11   6       86.35       90.30     12.86 o 
   9 -11   6        5.99       10.36      6.11 o 
  -5 -10   6        0.04        4.41      6.96 o 
  -4 -10   6       13.80        4.41      8.05 o 
  -3 -10   6       77.91       81.50      7.81 o 
  -2 -10   6       37.07       27.02      5.60 o 
  -1 -10   6       55.03       59.93     12.33 o 
   0 -10   6      120.44      102.94      8.82 o 
   1 -10   6        1.46        3.91      3.14 o 
   2 -10   6      124.48      142.09      8.32 o 
   3 -10   6       42.68       45.78     10.53 o 
   4 -10   6        2.44        3.35      6.55 o 
   5 -10   6       17.08       16.47      4.87 o 
   6 -10   6       14.75       13.81      7.76 o 
   7 -10   6        5.65        1.06      6.83 o 
   8 -10   6      150.88      156.40     15.73 o 
   9 -10   6       26.40       15.81      8.00 o 
  10 -10   6       28.09       36.69      9.32 o 
  -6  -9   6        0.04       10.60      8.34 o 
  -5  -9   6        4.47        8.36      4.09 o 
  -4  -9   6       11.77       10.58      4.23 o 
  -3  -9   6      123.53      111.17      9.39 o 
  -2  -9   6       68.85       57.99      4.47 o 
  -1  -9   6       65.19       70.72      8.34 o 
   0  -9   6      144.57      148.80     15.73 o 
   1  -9   6      402.65      424.48     20.16 o 
   2  -9   6      496.57      515.57     20.83 o 
   3  -9   6       67.88       60.51      8.69 o 
   4  -9   6      104.98       88.55     10.04 o 
   5  -9   6      137.64      146.27      8.57 o 
   6  -9   6        4.48        9.69      5.00 o 
   7  -9   6        1.32        7.71      4.68 o 
   8  -9   6        3.29        5.35      3.32 o 
   9  -9   6       90.60       97.74      8.68 o 
  10  -9   6       73.02       63.87     11.40 o 
  -7  -8   6        0.11        3.61      3.13 o 
  -6  -8   6       46.01       35.21      4.87 o 
  -5  -8   6      124.23      137.31      7.01 o 
  -4  -8   6       31.25       26.77      4.39 o 
  -3  -8   6      675.92      677.90     14.30 o 
  -2  -8   6        1.40        2.10      2.22 o 
  -1  -8   6      119.50      113.96      7.75 o 
   0  -8   6        1.20        6.56     11.05 o 
   1  -8   6     1455.53     1459.81     47.31 o 
   2  -8   6      598.30      602.53     15.55 o 
   3  -8   6      254.87      239.84      9.10 o 
   4  -8   6      243.43      235.37      8.88 o 
   5  -8   6       10.98       12.12      4.88 o 
   6  -8   6      145.67      134.37      7.76 o 
   7  -8   6      291.88      274.72     19.05 o 
   8  -8   6       40.53       41.90     11.29 o 
   9  -8   6        6.90        6.84      4.73 o 
  10  -8   6       45.99       35.57      7.57 o 
  -8  -7   6        2.19        6.59      4.27 o 
  -7  -7   6        4.06        5.55      5.20 o 
  -6  -7   6       11.22       15.31      4.01 o 
  -5  -7   6        9.03       10.18      3.86 o 
  -4  -7   6        1.38        3.56      3.35 o 
  -3  -7   6       20.49       21.79      6.11 o 
  -2  -7   6      105.23      107.63      9.24 o 
  -1  -7   6       23.75       28.98      4.30 o 
   0  -7   6      231.45      228.96      6.43 o 
   1  -7   6       21.08       28.41      4.11 o 
   2  -7   6     1107.26     1097.55     25.93 o 
   3  -7   6      526.85      502.43     10.59 o 
   4  -7   6        8.75       12.63      3.94 o 
   5  -7   6       48.25       38.75      5.17 o 
   6  -7   6      209.80      227.07     24.31 o 
   7  -7   6       11.03       15.49      4.81 o 
   8  -7   6       72.86       56.76      6.25 o 
   9  -7   6       74.69       60.38      7.59 o 
  10  -7   6       25.09       22.98     12.17 o 
  11  -7   6       95.00       76.65     18.28 o 
  -9  -6   6       50.96       55.33      6.40 o 
  -8  -6   6        1.35       10.51      4.19 o 
  -7  -6   6        0.62        5.53      3.27 o 
  -6  -6   6        0.08        6.58      3.25 o 
  -5  -6   6      220.19      224.02      7.87 o 
  -4  -6   6       15.05       18.58      4.33 o 
  -3  -6   6        0.11        1.06      2.84 o 
  -2  -6   6       46.45       51.55      3.44 o 
  -1  -6   6       67.25       71.99      4.75 o 
   0  -6   6        0.09        2.23      1.20 o 
   1  -6   6      122.34      104.76      2.74 o 
   2  -6   6       22.86       19.23      1.88 o 
   3  -6   6        6.96        3.66      2.98 o 
   4  -6   6      425.41      398.66     20.39 o 
   5  -6   6        2.41        9.63      3.95 o 
   6  -6   6      259.25      271.14      9.54 o 
   7  -6   6      193.65      147.43      8.12 o 
   8  -6   6      578.06      536.88     14.51 o 
   9  -6   6       75.13       82.95     11.76 o 
  10  -6   6        3.98        9.98      7.50 o 
  11  -6   6        0.67       -0.11      4.83 o 
  -9  -5   6        9.52       19.94      5.37 o 
  -8  -5   6       65.05       64.80      5.96 o 
  -7  -5   6       32.47       30.27      5.35 o 
  -6  -5   6       94.67       96.89      6.66 o 
  -5  -5   6       16.78       11.84      4.44 o 
  -4  -5   6      309.20      307.62     11.23 o 
  -3  -5   6      338.79      339.82      7.91 o 
  -2  -5   6        0.03        4.23      2.32 o 
  -1  -5   6        0.17        0.70      0.94 o 
   0  -5   6       20.73       16.36      1.73 o 
   1  -5   6      151.50      151.85     10.55 o 
   2  -5   6       59.95       62.89      6.02 o 
   3  -5   6       22.93       21.66      2.36 o 
   4  -5   6      250.06      213.17      5.82 o 
   5  -5   6      226.59      244.81      8.76 o 
   6  -5   6      269.64      245.42     13.52 o 
   7  -5   6        5.65       23.06      6.80 o 
   8  -5   6        0.68        6.68      5.91 o 
   9  -5   6       11.76       17.78      6.22 o 
  10  -5   6      258.48      254.80     13.96 o 
  11  -5   6      162.38      159.13     10.65 o 
 -10  -4   6       58.54       53.88      6.26 o 
  -9  -4   6        8.26        7.60      3.83 o 
  -8  -4   6       36.05       39.28      5.20 o 
  -7  -4   6       20.82       22.35      4.78 o 
  -6  -4   6      356.69      353.94      9.21 o 
  -5  -4   6        0.17        6.91      4.10 o 
  -4  -4   6      268.79      279.56      8.01 o 
  -3  -4   6       58.26       51.67      3.36 o 
  -2  -4   6       25.46       26.11      3.21 o 
  -1  -4   6      593.55      637.57     16.91 o 
   0  -4   6      104.34       99.71      6.26 o 
   1  -4   6      446.12      474.58     16.76 o 
   2  -4   6        7.92        4.36      1.17 o 
   3  -4   6      798.91      778.51     11.12 o 
   4  -4   6        0.40        2.43      2.49 o 
   5  -4   6      255.24      255.80      8.76 o 
   6  -4   6      515.27      488.51     12.41 o 
   7  -4   6        0.98        4.22      4.04 o 
   8  -4   6       12.55        8.47      5.08 o 
   9  -4   6       12.71        4.07      3.11 o 
  10  -4   6      190.66      184.85     22.26 o 
  11  -4   6       64.91       68.06      9.53 o 
 -10  -3   6      290.96      281.70     10.39 o 
  -9  -3   6       43.97       42.86      6.99 o 
  -8  -3   6       17.82       15.34      4.31 o 
  -7  -3   6       99.87       91.63      5.76 o 
  -6  -3   6      132.14      138.10      6.51 o 
  -5  -3   6      926.29      981.36     13.23 o 
  -4  -3   6      110.74      118.26      5.53 o 
  -3  -3   6      245.75      258.31      5.31 o 
  -2  -3   6      633.66      615.90     10.62 o 
  -1  -3   6     1341.18     1393.90     14.62 o 
   0  -3   6      183.56      188.17     11.40 o 
   1  -3   6       78.69       73.38      5.19 o 
   2  -3   6       16.69       12.14      1.73 o 
   3  -3   6       39.09       53.71      3.28 o 
   4  -3   6      192.82      186.99      5.81 o 
   5  -3   6       20.84       26.95      5.85 o 
   6  -3   6      595.09      606.58     13.48 o 
   7  -3   6       63.25       59.33      7.68 o 
   8  -3   6       21.83       25.17      6.36 o 
   9  -3   6      246.71      238.89     11.16 o 
  10  -3   6       16.74       12.23      5.39 o 
  11  -3   6       13.23       17.11      7.41 o 
 -11  -2   6      108.01       74.16     11.45 o 
 -10  -2   6       36.15       26.98      4.69 o 
  -9  -2   6       32.29       28.01      7.04 o 
  -8  -2   6       27.01       23.89      4.63 o 
  -7  -2   6        2.74        2.71      3.50 o 
  -6  -2   6        0.27        3.90      4.06 o 
  -5  -2   6      237.87      264.93      7.28 o 
  -4  -2   6      101.67       79.02      4.43 o 
  -3  -2   6       28.47       23.35      2.16 o 
  -2  -2   6      341.68      330.54      6.54 o 
  -1  -2   6      697.32      718.08      6.20 o 
   0  -2   6       46.84       45.01      1.45 o 
   1  -2   6       71.84       64.58      2.81 o 
   2  -2   6      151.88      152.86      4.33 o 
   3  -2   6      155.14      140.06      6.34 o 
   4  -2   6      277.87      262.74      7.91 o 
   5  -2   6       63.30       63.48      6.74 o 
   6  -2   6      138.33      113.01     11.03 o 
   7  -2   6      240.87      256.72     16.88 o 
   8  -2   6      569.99      562.56     14.92 o 
   9  -2   6       47.55       52.10      7.67 o 
  10  -2   6       64.18       54.19      7.60 o 
 -11  -1   6       14.59        8.79      5.89 o 
 -10  -1   6       25.94       19.46      6.47 o 
  -9  -1   6        4.01        6.26      5.22 o 
  -8  -1   6      106.24      103.81      6.26 o 
  -7  -1   6       87.55       99.28      6.04 o 
  -6  -1   6        9.53       13.28      4.27 o 
  -5  -1   6       36.47       44.93      3.03 o 
  -4  -1   6      356.17      341.38      6.33 o 
  -3  -1   6      644.47      611.20      7.54 o 
  -2  -1   6        3.50       10.42      2.44 o 
  -1  -1   6      528.17      501.18      7.23 o 
   0  -1   6       13.32       12.17      1.38 o 
   1  -1   6       59.64       67.92      2.49 o 
   2  -1   6      148.66      143.07      4.00 o 
   3  -1   6      943.45      922.59     22.66 o 
   4  -1   6       13.49       11.10      4.14 o 
   5  -1   6      226.02      238.84     14.43 o 
   6  -1   6      148.13      147.09      8.69 o 
   7  -1   6      382.41      345.73     12.03 o 
   8  -1   6      149.05      161.96     10.11 o 
   9  -1   6      118.09      114.80     10.23 o 
  10  -1   6        6.02        8.49      5.42 o 
 -11   0   6       45.18       33.31     11.26 o 
 -10   0   6       33.46       50.88      8.57 o 
  -9   0   6       52.49       58.20      5.44 o 
  -8   0   6       45.33       54.42      5.17 o 
  -7   0   6      355.32      358.44     12.37 o 
  -6   0   6      236.27      248.62      7.47 o 
  -5   0   6       51.25       51.22      2.81 o 
  -4   0   6      157.24      177.50      5.08 o 
  -3   0   6      629.66      617.75      8.30 o 
  -2   0   6       71.10       69.98      3.54 o 
  -1   0   6      665.91      670.19      6.19 o 
   0   0   6      109.92      164.70      3.61 o 
   1   0   6      345.02      294.72      5.29 o 
   2   0   6       39.91       48.03      3.51 o 
   3   0   6      312.10      282.70      9.20 o 
   4   0   6      248.48      245.87      8.99 o 
   5   0   6      390.65      390.08     13.05 o 
   6   0   6      161.77      155.04      9.23 o 
   7   0   6       72.92       76.84      8.09 o 
   8   0   6       26.54       28.27      7.26 o 
   9   0   6      212.34      201.93     21.00 o 
  10   0   6        3.05        5.52      6.62 o 
 -12   1   6        6.33        5.09      8.05 o 
 -11   1   6        0.06       15.95      7.42 o 
 -10   1   6       47.26       42.57     16.17 o 
  -9   1   6       38.03       38.53      4.78 o 
  -8   1   6       86.82       88.23      9.75 o 
  -7   1   6       36.62       44.11      5.24 o 
  -6   1   6      230.04      222.34      4.21 o 
  -5   1   6      255.62      237.64      8.77 o 
  -4   1   6      440.09      454.09     22.63 o 
  -3   1   6      316.57      314.66      4.76 o 
  -2   1   6      938.36      884.11      9.28 o 
  -1   1   6     4302.90     4724.57     29.38 o 
   0   1   6      567.99      605.76      6.67 o 
   1   1   6      375.75      429.67      9.49 o 
   2   1   6      821.71      818.94     35.54 o 
   3   1   6      342.22      320.15     17.68 o 
   4   1   6      440.67      434.54     12.24 o 
   5   1   6       18.04       15.61      6.81 o 
   6   1   6      336.32      331.96     12.11 o 
   7   1   6       84.66       97.21      8.88 o 
   8   1   6       62.18       64.34      8.64 o 
   9   1   6       86.27       87.21      9.24 o 
 -12   2   6       19.78       17.08      7.00 o 
 -11   2   6       29.44       26.18      8.55 o 
 -10   2   6        0.15        4.49      5.92 o 
  -9   2   6      115.28      131.82     10.06 o 
  -8   2   6      381.40      409.53     21.32 o 
  -7   2   6        5.84       12.49      3.46 o 
  -6   2   6      556.04      535.21     12.70 o 
  -5   2   6      101.37       92.67      6.64 o 
  -4   2   6       53.51       49.44      8.93 o 
  -3   2   6      116.53      120.00      6.13 o 
  -2   2   6      103.36       76.24      2.11 o 
  -1   2   6       62.91       75.91      2.21 o 
   0   2   6     1324.49     1342.77      8.85 o 
   1   2   6      555.81      609.69     10.28 o 
   2   2   6      364.10      369.49      7.74 o 
   3   2   6      111.69      113.67      8.10 o 
   4   2   6        0.05        4.56      7.08 o 
   5   2   6      183.48      200.02     10.62 o 
   6   2   6      158.03      150.98      9.87 o 
   7   2   6      101.94      101.70      9.01 o 
   8   2   6       47.55       48.31      7.45 o 
   9   2   6        8.06        5.38      4.96 o 
 -12   3   6       16.70       19.54     10.59 o 
 -11   3   6        2.24        8.37      7.60 o 
 -10   3   6       33.46       56.14     10.07 o 
  -9   3   6        5.34        9.73      6.84 o 
  -8   3   6       25.73       24.78      9.20 o 
  -7   3   6      138.02      120.08      6.41 o 
  -6   3   6       47.10       27.07     13.42 o 
  -5   3   6      573.92      595.25     15.16 o 
  -4   3   6     1097.23     1139.14     20.29 o 
  -3   3   6      851.77      843.80     12.24 o 
  -2   3   6      447.60      482.07      6.20 o 
  -1   3   6       78.79       80.72      2.92 o 
   0   3   6     1169.09     1198.21     19.76 o 
   1   3   6      149.38      138.51      4.58 o 
   2   3   6      234.94      222.82     25.12 o 
   3   3   6        7.11        6.09      2.64 o 
   4   3   6       79.34       83.37      8.48 o 
   5   3   6     1144.87     1155.80     32.36 o 
   6   3   6       24.94       21.42      5.80 o 
   7   3   6        0.25        7.25      5.78 o 
   8   3   6       27.18       30.60      9.01 o 
 -12   4   6       67.48       64.13      9.96 o 
 -11   4   6      297.10      345.10     22.54 o 
 -10   4   6       39.10       26.91      7.81 o 
  -9   4   6       12.47       12.64      8.29 o 
  -8   4   6       29.69       43.54     19.34 o 
  -7   4   6       54.49       75.57     11.48 o 
  -6   4   6        9.62       14.55      8.83 o 
  -5   4   6      114.14      118.98      8.25 o 
  -4   4   6      939.72      944.21     18.38 o 
  -3   4   6      233.79      221.30      3.47 o 
  -2   4   6      147.43      155.39      4.15 o 
  -1   4   6      847.94      801.40      9.51 o 
   0   4   6        6.14        8.40      2.00 o 
   1   4   6      141.11      127.76      3.80 o 
   2   4   6       79.88       84.20      5.34 o 
   3   4   6       38.38       41.09      8.67 o 
   4   4   6      244.39      240.45     32.00 o 
   5   4   6      346.93      372.46     20.99 o 
   6   4   6       28.10       40.99     12.22 o 
   7   4   6        2.49        6.22     11.98 o 
   8   4   6       25.37       21.99      7.32 o 
 -12   5   6       18.36       21.54      8.99 o 
 -11   5   6      154.72      168.18     22.62 o 
 -10   5   6        0.56        6.08      9.99 o 
  -9   5   6       16.77       11.44      8.04 o 
  -8   5   6      334.17      322.58     13.42 o 
  -7   5   6      159.72      122.05     10.16 o 
  -6   5   6      671.71      724.44     17.97 o 
  -5   5   6      242.24      207.58     17.08 o 
  -4   5   6      238.03      248.82      4.92 o 
  -3   5   6      110.15      106.08      4.00 o 
  -2   5   6      775.91      741.70     12.73 o 
  -1   5   6       15.35       15.14      2.06 o 
   0   5   6       83.46       92.62      7.85 o 
   1   5   6       75.61       82.46     10.92 o 
   2   5   6       10.77        6.12      5.63 o 
   3   5   6        1.18        7.29      5.46 o 
   4   5   6        9.87       22.06      7.38 o 
   5   5   6       80.45       96.16      9.32 o 
   6   5   6        8.66        3.50      5.14 o 
   7   5   6        1.45        7.11      5.40 o 
 -12   6   6       35.61       31.69      8.38 o 
 -11   6   6       73.70       80.35     10.46 o 
 -10   6   6      153.41      180.70     13.24 o 
  -9   6   6       49.49       63.97      9.29 o 
  -8   6   6      153.75      119.24     14.96 o 
  -7   6   6      874.04      792.99     19.27 o 
  -6   6   6      181.33      151.22     13.29 o 
  -5   6   6      256.76      247.94      6.79 o 
  -4   6   6      151.27      142.21      7.32 o 
  -3   6   6      658.01      668.19     10.07 o 
  -2   6   6      732.21      706.92     20.07 o 
  -1   6   6       41.29       59.75     11.56 o 
   0   6   6      266.06      255.83     14.80 o 
   1   6   6        4.73        8.74      5.62 o 
   2   6   6      390.78      381.19     17.19 o 
   3   6   6      108.31      118.69     12.69 o 
   4   6   6        3.00        9.11      5.42 o 
   5   6   6       29.61       26.85      7.52 o 
   6   6   6       15.27        7.89      5.76 o 
   7   6   6        0.83        0.77      5.61 o 
 -12   7   6      111.84      100.01     10.95 o 
 -11   7   6       64.10       62.21     10.91 o 
 -10   7   6       43.92       58.95     10.40 o 
  -9   7   6       72.05       81.33      9.18 o 
  -8   7   6       15.77        5.82      6.36 o 
  -7   7   6      548.02      549.52     43.65 o 
  -6   7   6       40.43       36.67      3.86 o 
  -5   7   6      108.92      110.94      9.22 o 
  -4   7   6      352.27      338.82      9.83 o 
  -3   7   6       34.04       39.46      3.09 o 
  -2   7   6     1040.20      962.53     20.46 o 
  -1   7   6        0.64        5.79      6.72 o 
   0   7   6      252.52      254.19     15.57 o 
   1   7   6        3.13       11.62      6.09 o 
   2   7   6      103.16      112.21     13.44 o 
   3   7   6        0.77        2.20      3.19 o 
   4   7   6       15.55       11.49      7.97 o 
   5   7   6        6.31       10.76      7.41 o 
   6   7   6        9.32        8.13      6.92 o 
 -11   8   6      404.43      417.05     16.43 o 
 -10   8   6        5.61       12.44     11.09 o 
  -9   8   6       33.24       47.96      8.59 o 
  -8   8   6      223.06      239.25     11.33 o 
  -7   8   6       21.63       22.11      5.48 o 
  -6   8   6       44.43       56.85      5.34 o 
  -5   8   6      177.95      157.69     17.99 o 
  -4   8   6        5.43        5.58      2.41 o 
  -3   8   6      395.06      438.99     19.06 o 
  -2   8   6     1126.21     1139.86     24.31 o 
  -1   8   6       15.62       23.70     10.81 o 
   0   8   6        6.46       13.50      8.10 o 
   1   8   6       26.87       27.52      6.16 o 
   2   8   6      118.68      118.61      9.42 o 
   3   8   6       43.20       31.15      8.46 o 
   4   8   6        7.96       11.55      7.78 o 
   5   8   6       18.46       12.00      5.72 o 
 -11   9   6      109.54      130.96     19.77 o 
 -10   9   6       34.37       48.13      8.82 o 
  -9   9   6       74.26       70.46      8.01 o 
  -8   9   6      117.03      108.28      8.57 o 
  -7   9   6       17.87       42.75     13.31 o 
  -6   9   6        0.91        1.82      4.12 o 
  -5   9   6       80.06       77.85      6.32 o 
  -4   9   6       53.69       44.41      5.20 o 
  -3   9   6      109.69       98.18      7.14 o 
  -2   9   6      611.01      593.62     18.92 o 
  -1   9   6      142.36      127.94     12.70 o 
   0   9   6        1.47        1.04      8.47 o 
   1   9   6      122.51      154.32     16.87 o 
   2   9   6       34.15       33.15      7.50 o 
   3   9   6       95.32       97.73     10.69 o 
   4   9   6        8.80       11.80      6.37 o 
 -10  10   6       72.36       84.43     14.43 o 
  -9  10   6      237.47      232.71     11.38 o 
  -8  10   6        1.91        1.97      3.49 o 
  -7  10   6       42.92       54.73     15.38 o 
  -6  10   6        3.59       12.38     12.09 o 
  -5  10   6       14.07       11.77      8.24 o 
  -4  10   6        0.30        2.19      4.10 o 
  -3  10   6      148.27      135.09     14.28 o 
  -2  10   6      124.80      120.20      9.07 o 
  -1  10   6       36.13       32.76      8.87 o 
   0  10   6       90.88       95.72     12.67 o 
   1  10   6        1.76       19.87     14.08 o 
   2  10   6       21.08       31.19     12.38 o 
   3  10   6        1.30       13.28     10.33 o 
  -9  11   6       26.85       40.33     14.53 o 
  -8  11   6      142.80      139.23     16.76 o 
  -7  11   6       39.09       36.53     11.90 o 
  -6  11   6       73.96       80.79     15.14 o 
  -5  11   6       50.84       35.94     11.08 o 
  -4  11   6       76.64       89.13     14.21 o 
  -3  11   6        2.16        3.95      4.56 o 
  -2  11   6        0.00        9.28      6.14 o 
  -1  11   6       18.10       11.80     11.03 o 
   0  11   6        8.78       16.31     12.38 o 
   1  11   6        2.34        4.30      8.26 o 
  -8  12   6       42.49       26.51     12.57 o 
  -7  12   6       80.31       53.45     13.79 o 
  -6  12   6        0.34        4.65      9.14 o 
  -5  12   6        9.85       11.66     12.91 o 
  -4  12   6        1.00        6.77      8.00 o 
  -3  12   6       11.41        7.49      8.42 o 
  -2  12   6        4.28        3.49      4.85 o 
  -1  12   6        0.31       11.26      9.86 o 
   0 -13   7        5.38        9.88      8.79 o 
   1 -13   7       65.22       85.28     14.35 o 
   2 -13   7       48.10       44.02     11.53 o 
   3 -13   7        1.19        4.22      6.54 o 
   4 -13   7       15.42       13.68      9.35 o 
   5 -13   7        0.69        7.65      7.23 o 
   6 -13   7        1.92        7.17      8.29 o 
  -1 -12   7        0.14        3.37      7.44 o 
   0 -12   7       25.38       27.74     11.03 o 
   1 -12   7       35.60       39.00     11.29 o 
   2 -12   7       49.78       51.46     12.49 o 
   3 -12   7       89.58       82.41     12.99 o 
   4 -12   7        0.97        3.08      6.08 o 
   5 -12   7       99.91      107.06     13.81 o 
   6 -12   7       12.52       24.18     11.13 o 
   7 -12   7       15.09       10.55      7.86 o 
  -4 -11   7       51.21       38.20     10.52 o 
  -3 -11   7       23.61       21.78     10.04 o 
  -1 -11   7        0.05        6.75      8.34 o 
   0 -11   7      165.26      173.27     16.76 o 
   1 -11   7      382.38      401.18     21.92 o 
   2 -11   7        9.64        8.00      7.57 o 
   3 -11   7       38.48       34.78     10.33 o 
   4 -11   7        3.22        3.69      7.28 o 
   5 -11   7      103.77       86.15     12.57 o 
   6 -11   7       27.03       27.92     10.36 o 
   7 -11   7       76.63       83.58     12.09 o 
   8 -11   7        3.20        3.32      8.21 o 
  -5 -10   7        1.90       17.29     10.87 o 
  -4 -10   7      250.43      243.03     15.36 o 
  -3 -10   7       89.22       82.49      8.70 o 
  -2 -10   7       23.49       25.76      6.61 o 
  -1 -10   7      210.09      226.29     17.14 o 
   0 -10   7        0.60        0.50      8.45 o 
   1 -10   7      345.91      356.92     19.61 o 
   2 -10   7       93.15      120.05     16.39 o 
   3 -10   7       13.16       13.89      7.70 o 
   4 -10   7        2.87       -1.65      7.04 o 
   5 -10   7      211.26      243.06     16.42 o 
   6 -10   7       52.55       48.83     12.09 o 
   7 -10   7      123.59      124.60     13.97 o 
   8 -10   7       11.12        9.56     10.76 o 
   9 -10   7       44.10       58.55     12.25 o 
  -6  -9   7       55.38       38.62      7.70 o 
  -5  -9   7        0.37        7.10      4.84 o 
  -4  -9   7      106.33      116.53     13.11 o 
  -3  -9   7       87.54       56.54     11.00 o 
  -2  -9   7       28.87       27.60      6.33 o 
  -1  -9   7       64.27       53.29      8.53 o 
   0  -9   7       50.14       32.73     10.71 o 
   1  -9   7        0.72        7.33      7.01 o 
   2  -9   7        4.45        8.02      8.77 o 
   3  -9   7        2.37        0.88      6.59 o 
   4  -9   7      100.11       86.45     12.14 o 
   5  -9   7      161.52      177.62     14.27 o 
   6  -9   7        1.93       12.65      9.64 o 
   7  -9   7      101.05       99.46     13.89 o 
   8  -9   7      175.86      173.11     15.25 o 
   9  -9   7       16.20       21.92     11.26 o 
  10  -9   7       37.11       47.08     11.45 o 
  -7  -8   7        8.25       14.72      5.59 o 
  -6  -8   7        0.22        4.14      4.42 o 
  -5  -8   7       67.57       64.74      5.71 o 
  -4  -8   7      131.88      136.55      6.66 o 
  -3  -8   7      137.08      125.32      6.54 o 
  -2  -8   7      217.65      211.98      7.65 o 
  -1  -8   7       44.90       41.20      9.09 o 
   0  -8   7       97.08      101.99      8.27 o 
   1  -8   7       84.60       93.83     12.01 o 
   2  -8   7       20.10       27.84      9.40 o 
   3  -8   7       19.09       23.48      8.66 o 
   4  -8   7      283.76      285.69     15.65 o 
   5  -8   7        6.79        8.56      3.78 o 
   6  -8   7       38.35       29.45      5.39 o 
   7  -8   7      120.31      111.32      7.28 o 
   8  -8   7      112.88      111.37     11.29 o 
   9  -8   7        4.63        8.74      7.01 o 
  10  -8   7       13.25        5.58     11.72 o 
  -8  -7   7        3.54        6.89      4.40 o 
  -7  -7   7       80.77       91.77      6.70 o 
  -6  -7   7       14.00       17.29      4.24 o 
  -5  -7   7      143.69      155.89      7.15 o 
  -4  -7   7      112.56      108.78      7.01 o 
  -3  -7   7       81.53       77.25      4.96 o 
  -2  -7   7      101.78      103.71     10.90 o 
  -1  -7   7       26.50       29.76      7.00 o 
   0  -7   7      311.87      312.18     14.92 o 
   1  -7   7        3.29        4.46      2.98 o 
   2  -7   7       57.71       57.06      3.38 o 
   3  -7   7        7.91        8.83      2.90 o 
   4  -7   7      114.52      112.17      5.70 o 
   5  -7   7      154.66      103.34     12.70 o 
   6  -7   7       32.10        9.40      7.41 o 
   7  -7   7        0.08        4.78      8.79 o 
   8  -7   7        0.22        1.10      3.14 o 
   9  -7   7       71.11       81.91      7.99 o 
  10  -7   7      278.35      227.97     67.88 o 
  -8  -6   7       75.67       60.08      6.15 o 
  -7  -6   7        7.71        9.14      3.71 o 
  -6  -6   7       91.42       90.00      8.11 o 
  -5  -6   7       83.82       91.97      6.03 o 
  -4  -6   7        3.82        4.51      3.59 o 
  -3  -6   7       53.38       63.44      4.98 o 
  -2  -6   7      381.92      370.03     12.42 o 
  -1  -6   7        1.35        6.47      2.64 o 
   0  -6   7      114.17       93.22      3.81 o 
   1  -6   7        0.67        3.93      6.77 o 
   2  -6   7       92.68       89.74     11.24 o 
   3  -6   7        4.11        4.40      3.29 o 
   4  -6   7      110.63      109.98      5.77 o 
   5  -6   7      868.51      813.19     33.67 o 
   6  -6   7       69.74       63.40      5.53 o 
   7  -6   7       67.55       60.31      6.13 o 
   8  -6   7       38.22       32.17      9.62 o 
   9  -6   7       33.96       27.95     17.88 o 
  10  -6   7       32.77       37.43      8.51 o 
  -9  -5   7        9.48        7.88      3.58 o 
  -8  -5   7        0.87        4.41      3.61 o 
  -7  -5   7        5.20        7.69      3.68 o 
  -6  -5   7       12.12       11.65      4.17 o 
  -5  -5   7       40.99       43.67      5.13 o 
  -4  -5   7       66.38       67.76      4.65 o 
  -3  -5   7       36.70       37.39      3.65 o 
  -2  -5   7      982.22      985.55     16.59 o 
  -1  -5   7       31.41       34.69      5.73 o 
   0  -5   7      229.95      250.38     10.30 o 
   1  -5   7      221.89      200.55     12.57 o 
   2  -5   7        0.38        5.05      6.54 o 
   3  -5   7      239.74      225.01      4.05 o 
   4  -5   7      340.05      350.70     15.25 o 
   5  -5   7      201.79      210.31      7.66 o 
   6  -5   7       26.38       27.25      5.25 o 
   7  -5   7       39.98       36.35      5.15 o 
   8  -5   7       97.17       94.58      8.86 o 
   9  -5   7        0.03        0.27      4.43 o 
 -10  -4   7        0.37        6.05      4.31 o 
  -9  -4   7       61.80       62.76      5.77 o 
  -8  -4   7       36.94       37.78      5.47 o 
  -7  -4   7        0.35        3.69      3.41 o 
  -6  -4   7        4.12        5.24      4.75 o 
  -5  -4   7        0.01        1.49      3.08 o 
  -4  -4   7       14.10       18.41      3.93 o 
  -3  -4   7        3.27        4.93      2.29 o 
  -2  -4   7      151.70      143.11      3.42 o 
  -1  -4   7        6.18        7.05      4.21 o 
   0  -4   7      115.48      110.06      7.28 o 
   2  -4   7      139.36      138.28      1.99 o 
   3  -4   7        2.58        2.04      1.63 o 
   4  -4   7      366.42      367.45      6.88 o 
   5  -4   7       24.80       26.57      4.38 o 
   6  -4   7      128.45      126.58      6.73 o 
   7  -4   7      382.31      364.92     11.89 o 
   8  -4   7      128.41      124.36     11.04 o 
   9  -4   7       58.38       61.10      8.71 o 
  10  -4   7       14.82       14.87     10.36 o 
 -10  -3   7      219.42      230.24     11.99 o 
  -9  -3   7        4.28        5.44      3.16 o 
  -8  -3   7      223.99      232.16     11.25 o 
  -7  -3   7      172.44      178.29      7.74 o 
  -6  -3   7        1.02        6.49      3.64 o 
  -5  -3   7      544.61      572.91     10.79 o 
  -4  -3   7        0.76        3.74      3.52 o 
  -3  -3   7      528.54      509.25      8.07 o 
  -2  -3   7       14.41       11.28      1.84 o 
  -1  -3   7        0.48        7.09      8.77 o 
   0  -3   7        0.14        3.23      3.50 o 
   2  -3   7      120.26      100.48      2.79 o 
   3  -3   7       91.28       86.81      3.69 o 
   4  -3   7       15.64       17.67      4.46 o 
   5  -3   7      257.00      260.66     15.02 o 
   6  -3   7        0.85        1.86      4.00 o 
   7  -3   7      711.85      614.53     39.38 o 
   8  -3   7        1.26       10.19      5.09 o 
   9  -3   7       28.57       17.72      6.14 o 
  10  -3   7        9.34       17.76      8.55 o 
 -11  -2   7       29.96       27.40      6.03 o 
 -10  -2   7       67.73       69.09      7.57 o 
  -9  -2   7       66.71       57.10      5.65 o 
  -8  -2   7       66.50       77.12      8.07 o 
  -7  -2   7      183.93      196.28     14.34 o 
  -6  -2   7        3.12        6.26      3.46 o 
  -5  -2   7      190.46      210.72      7.29 o 
  -4  -2   7       20.56       27.08      3.08 o 
  -3  -2   7        1.67        3.56      1.63 o 
  -2  -2   7      397.86      363.72      8.01 o 
  -1  -2   7      705.38      763.21     13.14 o 
   0  -2   7        1.46        2.40      1.04 o 
   1  -2   7       61.12       61.97      3.49 o 
   2  -2   7       29.77       25.48      2.55 o 
   3  -2   7       30.52       32.83      3.99 o 
   4  -2   7      124.51      117.77      7.51 o 
   5  -2   7        6.95       -0.06      3.50 o 
   6  -2   7       33.02       40.63      6.13 o 
   7  -2   7        0.75        8.76      5.07 o 
   8  -2   7      198.44      202.78     10.63 o 
   9  -2   7      148.01      168.81     10.34 o 
  10  -2   7        7.78       22.71      6.66 o 
 -11  -1   7       52.72       69.99      8.61 o 
 -10  -1   7       13.61       10.12      5.71 o 
  -9  -1   7      394.85      394.35     15.09 o 
  -8  -1   7       18.23       16.42      3.99 o 
  -7  -1   7      119.70      112.70      5.88 o 
  -6  -1   7      394.76      360.19      9.81 o 
  -5  -1   7       15.41       16.50      2.58 o 
  -4  -1   7       77.58       74.92      3.15 o 
  -3  -1   7        3.30        4.12      1.59 o 
  -2  -1   7     1414.10     1496.67     17.00 o 
  -1  -1   7      472.52      479.97      6.44 o 
   0  -1   7       25.20       27.28      2.12 o 
   1  -1   7      304.59      295.18      5.14 o 
   2  -1   7       16.49       16.13      2.29 o 
   3  -1   7        7.62       11.68      4.91 o 
   4  -1   7      115.88      112.83      8.66 o 
   5  -1   7      277.56      308.01     13.69 o 
   6  -1   7      729.49      755.86     23.18 o 
   7  -1   7      102.16       90.61      8.35 o 
   8  -1   7      144.11      151.99     15.69 o 
   9  -1   7       19.76       12.33      4.93 o 
  10  -1   7       48.95       53.37      8.24 o 
 -11   0   7        1.05        5.66      6.23 o 
 -10   0   7       25.00       31.79      8.20 o 
  -9   0   7       22.73       21.96      7.28 o 
  -8   0   7       13.55        9.11      3.73 o 
  -7   0   7       17.09       18.02      3.97 o 
  -6   0   7      166.39      159.23      5.58 o 
  -5   0   7      212.05      196.30      3.83 o 
  -4   0   7       52.56       49.90      2.33 o 
  -3   0   7      617.91      549.88      6.77 o 
  -2   0   7        1.03        3.55      1.70 o 
  -1   0   7      262.67      239.24      3.86 o 
   0   0   7      184.58      187.06      3.84 o 
   1   0   7      795.26      825.39     17.65 o 
   2   0   7        9.03       11.10      3.77 o 
   3   0   7       94.23       93.86      7.60 o 
   4   0   7      749.40      757.24     30.11 o 
   5   0   7      762.38      799.51     16.59 o 
   6   0   7       51.17       53.74      6.94 o 
   7   0   7       64.59       84.49      8.71 o 
   8   0   7      204.04      201.50     10.89 o 
   9   0   7      106.58      110.39     11.77 o 
 -11   1   7        3.24       10.06      5.79 o 
 -10   1   7       44.27       54.10     11.01 o 
  -9   1   7       28.62       37.96      7.68 o 
  -8   1   7       28.98       29.95      4.09 o 
  -7   1   7      142.19      121.33      6.50 o 
  -6   1   7       14.19       11.52      2.09 o 
  -5   1   7     1042.88      920.14      3.59 o 
  -4   1   7      352.54      354.58     11.26 o 
  -3   1   7        4.74        9.61      1.28 o 
  -2   1   7       93.31       87.95      2.53 o 
  -1   1   7       65.02       75.46      2.49 o 
   0   1   7      347.49      313.31      6.16 o 
   1   1   7      442.88      422.92     10.07 o 
   2   1   7       30.35       29.99      4.88 o 
   3   1   7      571.65      550.33     12.31 o 
   4   1   7     1700.49     1667.99     25.28 o 
   5   1   7        3.11        8.44      6.18 o 
   6   1   7      125.12      122.62     13.11 o 
   7   1   7       44.17       40.55      7.07 o 
   8   1   7      141.94      140.02     10.52 o 
   9   1   7      228.04      237.21     12.73 o 
 -12   2   7      201.33      221.65     13.18 o 
 -11   2   7       18.38       22.60      7.40 o 
 -10   2   7        1.44        3.12      6.21 o 
  -9   2   7       26.54       25.97      7.74 o 
  -8   2   7       76.88       57.68      7.38 o 
  -7   2   7        6.50        7.84      7.15 o 
  -6   2   7       26.50       23.28      7.83 o 
  -5   2   7        3.02       14.90     10.47 o 
  -4   2   7       44.78       53.11      5.67 o 
  -3   2   7      362.90      362.01     20.80 o 
  -2   2   7        1.28        3.03      1.48 o 
  -1   2   7       36.32       33.61      2.93 o 
   0   2   7      638.89      636.34      9.97 o 
   1   2   7      514.61      517.59     12.43 o 
   2   2   7        8.82        9.73      2.61 o 
   3   2   7      296.04      319.04     11.06 o 
   4   2   7     1231.75     1264.93     20.71 o 
   5   2   7       58.83       49.65      6.17 o 
   6   2   7       74.00       83.13      8.32 o 
   7   2   7       26.72       21.62      6.58 o 
   8   2   7        2.42        0.50      5.19 o 
   9   2   7       36.38       37.01      9.11 o 
 -12   3   7      163.08      168.09     11.80 o 
 -11   3   7       15.64       15.87      9.34 o 
 -10   3   7       52.93       51.19     14.11 o 
  -9   3   7       21.74       24.87      8.99 o 
  -8   3   7      185.94      165.31     16.54 o 
  -7   3   7        1.82        3.84      6.57 o 
  -6   3   7       12.34       15.22      7.39 o 
  -5   3   7      155.89      160.21      9.67 o 
  -4   3   7       20.41       18.21      5.18 o 
  -3   3   7      916.24      900.61      9.64 o 
  -2   3   7       69.11       53.71      2.30 o 
  -1   3   7       24.98       26.82      2.42 o 
   0   3   7       11.54       10.33      3.44 o 
   1   3   7      125.78      109.09      4.41 o 
   2   3   7      367.28      336.64     12.98 o 
   3   3   7       64.66       69.81      9.31 o 
   4   3   7      316.66      321.45     12.21 o 
   5   3   7       11.60        7.45      5.58 o 
   6   3   7        2.49        8.22      6.11 o 
   7   3   7       34.74       42.74      8.10 o 
   8   3   7       15.52       13.32      4.88 o 
 -12   4   7       14.66       16.32      7.77 o 
 -11   4   7       12.13       26.50      8.36 o 
 -10   4   7      164.05      170.98     11.85 o 
  -9   4   7       49.72       47.93     15.09 o 
  -8   4   7      397.40      378.09     15.30 o 
  -7   4   7      113.79      106.73     10.27 o 
  -6   4   7       77.68       61.43      6.71 o 
  -5   4   7       40.01       39.62      6.64 o 
  -4   4   7        2.99        4.26      5.13 o 
  -3   4   7       22.82       27.00      2.10 o 
  -2   4   7        8.16        6.83      1.70 o 
  -1   4   7       36.64       45.72      2.60 o 
   0   4   7      115.47      109.13      4.22 o 
   1   4   7        5.71        2.13      1.44 o 
   2   4   7       40.26       40.24      8.71 o 
   3   4   7      381.08      378.07     17.45 o 
   4   4   7       21.25       24.18      7.31 o 
   5   4   7      111.84      132.57     38.34 o 
   6   4   7       50.23       56.38     11.70 o 
   7   4   7       38.41       34.44     11.62 o 
 -12   5   7      109.69      128.77     18.30 o 
 -11   5   7       34.16       46.20     15.28 o 
 -10   5   7       44.41       56.47     10.21 o 
  -9   5   7       24.12       40.89      9.15 o 
  -8   5   7       97.96       99.86      9.64 o 
  -7   5   7        2.85        2.87      5.83 o 
  -6   5   7      500.19      514.60     14.30 o 
  -5   5   7      126.36      133.09      8.46 o 
  -4   5   7      284.16      279.28      4.12 o 
  -3   5   7      537.49      528.68      6.18 o 
  -2   5   7      272.61      267.15      5.32 o 
  -1   5   7      397.46      403.46     14.72 o 
   0   5   7        0.45        2.68      8.53 o 
   1   5   7      337.36      310.91     14.69 o 
   2   5   7      108.28      116.39     12.54 o 
   3   5   7       38.41       39.16     11.93 o 
   4   5   7       60.52       42.59     12.57 o 
   5   5   7        2.46        7.88      5.43 o 
   6   5   7        8.81       18.52      6.92 o 
   7   5   7        3.60       13.63      6.56 o 
 -12   6   7       46.00       44.30      9.20 o 
 -11   6   7       35.65       32.00      8.39 o 
 -10   6   7      116.12      129.47     11.21 o 
  -9   6   7        8.42        8.05      5.80 o 
  -8   6   7      121.89      137.38      9.71 o 
  -7   6   7        0.59        1.65      4.88 o 
  -6   6   7       66.11       60.57      8.34 o 
  -5   6   7        8.80        5.53      2.81 o 
  -4   6   7      935.95      889.39     16.61 o 
  -3   6   7     3723.80     3668.17     35.82 o 
  -2   6   7       41.95       44.59      4.41 o 
  -1   6   7      205.00      199.46     11.56 o 
   0   6   7       18.98       25.08      8.08 o 
   1   6   7        0.00        3.53      7.45 o 
   2   6   7      214.10      210.92     10.77 o 
   3   6   7      121.86      120.25     12.05 o 
   4   6   7       84.41       74.17     12.12 o 
   5   6   7       29.13       16.90      9.70 o 
   6   6   7        0.41        0.16      9.35 o 
 -11   7   7       21.16       16.49      8.18 o 
 -10   7   7      153.55      163.27     11.24 o 
  -9   7   7       43.79       33.38      7.17 o 
  -8   7   7      245.20      223.92     14.51 o 
  -7   7   7        4.19        8.33      4.54 o 
  -6   7   7       68.93       65.75      6.26 o 
  -5   7   7       44.42       33.93     13.36 o 
  -4   7   7      137.38      128.53      6.47 o 
  -3   7   7      849.28      857.34     17.04 o 
  -2   7   7      273.01      290.15     10.50 o 
  -1   7   7       59.56       68.04      8.85 o 
   0   7   7       99.48       93.04     11.85 o 
   1   7   7        9.63       13.24      7.56 o 
   2   7   7      105.89      110.04      9.11 o 
   3   7   7       14.22       15.27      7.53 o 
   4   7   7        8.00        9.11      5.50 o 
   5   7   7       24.12       20.57      9.81 o 
 -11   8   7       48.53       64.81      9.91 o 
 -10   8   7       97.33      104.22     10.80 o 
  -9   8   7      129.80      139.17     15.28 o 
  -8   8   7       29.45       31.43      9.13 o 
  -7   8   7      120.68      128.32      8.76 o 
  -6   8   7      200.10      194.84     16.10 o 
  -5   8   7       43.44       41.93      5.02 o 
  -4   8   7      100.66      101.49      6.62 o 
  -3   8   7      492.07      495.56     21.76 o 
  -2   8   7      116.87       98.84      9.05 o 
  -1   8   7       25.72       33.85     10.39 o 
   0   8   7       26.58       31.77     11.64 o 
   1   8   7       65.91       78.72     12.83 o 
   2   8   7       39.06       40.95      8.16 o 
   3   8   7       28.28       27.18      6.28 o 
   4   8   7       47.12       48.08     10.78 o 
 -11   9   7       15.64       18.56      6.99 o 
 -10   9   7        0.00        7.24      6.37 o 
  -9   9   7       52.88       54.63     14.16 o 
  -8   9   7      164.01      165.30     20.24 o 
  -7   9   7       15.73       12.72      4.16 o 
  -6   9   7       78.67       93.89     15.54 o 
  -5   9   7        0.27        4.97      8.47 o 
  -4   9   7       10.45        6.99      4.48 o 
  -3   9   7       68.18       72.09      6.84 o 
  -2   9   7        4.36        4.42      5.44 o 
  -1   9   7      155.29      166.70     12.46 o 
   0   9   7        0.07       12.46      9.96 o 
   1   9   7       53.20       48.24     11.24 o 
   2   9   7       55.07       61.38      8.75 o 
   3   9   7       14.95       14.96      6.98 o 
 -10  10   7      116.23      118.66      9.99 o 
  -9  10   7        7.00        3.94      4.13 o 
  -8  10   7      185.62      180.23     18.65 o 
  -7  10   7       39.39       45.91     12.35 o 
  -6  10   7       18.99       25.40     12.57 o 
  -5  10   7       20.30       10.39      7.76 o 
  -4  10   7       32.47       18.84      8.45 o 
  -3  10   7        5.25        9.95      4.51 o 
  -2  10   7       20.25       32.40      6.64 o 
  -1  10   7        0.07        3.61      6.85 o 
   0  10   7       84.59       97.15     12.38 o 
   1  10   7        0.89        4.17      8.87 o 
   2  10   7      119.17      106.98     15.51 o 
  -9  11   7      170.42      210.11     20.22 o 
  -8  11   7        0.35       13.07      9.40 o 
  -7  11   7      121.71      135.51     16.71 o 
  -6  11   7       17.84       12.59     13.10 o 
  -5  11   7       84.87      123.24     18.81 o 
  -4  11   7      166.25      169.81     15.99 o 
  -3  11   7       26.18       19.29      8.21 o 
  -2  11   7       37.99       44.10     15.44 o 
  -1  11   7        7.95        5.61      6.80 o 
  -7  12   7       63.54       76.67     12.46 o 
  -6  12   7        1.26       -3.00      8.58 o 
  -5  12   7       70.74       69.68     17.06 o 
  -4  12   7       24.77       21.60      8.66 o 
  -3  12   7       13.25        9.46      7.94 o 
   2 -13   8        1.63       13.44      7.97 o 
   3 -13   8        3.59        2.26      7.04 o 
   4 -13   8        0.13       11.90      6.91 o 
   0 -12   8       37.44       22.16     10.20 o 
   1 -12   8       32.16       46.86     14.11 o 
   2 -12   8       19.23       43.89     10.95 o 
   3 -12   8        2.11        6.11      7.07 o 
   4 -12   8      131.89      154.11     15.20 o 
   5 -12   8       11.87        2.21      6.72 o 
   6 -12   8      195.95      193.06     17.16 o 
  -3 -11   8       38.15       33.49      6.30 o 
  -2 -11   8       42.87       44.55     12.70 o 
  -1 -11   8       33.21       29.75     10.47 o 
   0 -11   8        1.50        6.67      8.53 o 
   1 -11   8       14.29       32.78     11.45 o 
   2 -11   8        1.46        8.71      7.73 o 
   3 -11   8       25.55       18.28      9.72 o 
   4 -11   8       84.07       89.13     14.11 o 
   5 -11   8        1.22       14.64      9.67 o 
   6 -11   8      184.13      187.35     16.76 o 
   7 -11   8       66.12       35.92      8.42 o 
   8 -11   8       39.77       30.10     11.34 o 
  -4 -10   8      308.10      292.47     23.26 o 
  -3 -10   8       13.70       17.29      5.76 o 
  -2 -10   8       52.08       49.00      7.16 o 
  -1 -10   8        1.85       11.72     11.53 o 
   1 -10   8       25.14       40.35     12.86 o 
   2 -10   8        8.34       19.50      9.11 o 
   3 -10   8      449.63      476.97     24.23 o 
   4 -10   8       22.71       23.01     11.18 o 
   5 -10   8       25.70       25.80      9.27 o 
   6 -10   8        4.76       19.21      9.70 o 
   7 -10   8       39.39       62.30     14.32 o 
   8 -10   8       27.71       31.96      8.87 o 
  -6  -9   8       32.08       39.21     14.48 o 
  -5  -9   8        8.75        5.57      4.11 o 
  -4  -9   8        0.51        8.75      5.52 o 
  -3  -9   8        0.80        6.79      4.45 o 
  -2  -9   8       12.49       18.34      8.51 o 
  -1  -9   8       57.33       66.60      8.54 o 
   1  -9   8      157.77      167.37     14.05 o 
   2  -9   8      167.87      170.42     13.97 o 
   3  -9   8      232.28      281.60     18.44 o 
   4  -9   8      358.98      347.20     18.41 o 
   5  -9   8      113.93      109.53     12.70 o 
   6  -9   8        0.99       18.81      9.86 o 
   7  -9   8        0.39       10.79      9.54 o 
   8  -9   8        1.93       -0.80      6.88 o 
   9  -9   8       78.47       87.93     13.68 o 
  -7  -8   8        0.94        3.80      4.16 o 
  -6  -8   8       11.78        7.88      4.60 o 
  -5  -8   8       54.17       46.84      7.11 o 
  -4  -8   8        5.85       12.10      4.70 o 
  -3  -8   8      153.73      143.37     11.13 o 
  -2  -8   8        2.97        3.75      3.87 o 
  -1  -8   8      206.17      221.16     11.61 o 
   0  -8   8       16.69       20.46     12.14 o 
   1  -8   8        6.27        7.39      6.72 o 
   2  -8   8       46.20       29.46      9.48 o 
   3  -8   8      110.40      116.92     11.53 o 
   4  -8   8      224.74      231.92     16.36 o 
   5  -8   8      483.24      471.42     20.67 o 
   6  -8   8       41.41       45.85     10.10 o 
   7  -8   8      170.79      154.43     14.35 o 
   8  -8   8       33.19       41.71      9.91 o 
   9  -8   8       62.37       54.51     11.05 o 
  -7  -7   8        5.41        7.60      8.20 o 
  -6  -7   8       18.19       16.30      8.43 o 
  -5  -7   8        1.08       12.30      6.65 o 
  -4  -7   8        5.53        2.29      4.48 o 
  -3  -7   8      148.61      141.56     11.48 o 
  -2  -7   8       17.81       29.92      8.30 o 
  -1  -7   8       77.80       86.14      8.62 o 
   0  -7   8       45.84       40.97      7.61 o 
   2  -7   8       22.65        8.45      7.09 o 
   3  -7   8      240.41      254.43     15.46 o 
   4  -7   8        1.47        6.93      9.14 o 
   5  -7   8        2.84       11.08      8.90 o 
   6  -7   8      132.37      136.13     12.75 o 
   7  -7   8       22.20       23.48      9.75 o 
   8  -7   8       73.72       77.84     12.41 o 
   9  -7   8       45.87       30.90     24.33 o 
  -8  -6   8       23.87       24.69      6.95 o 
  -7  -6   8        0.75        2.93      3.22 o 
  -6  -6   8        3.10        1.42      2.70 o 
  -5  -6   8        0.00        3.19      2.70 o 
  -4  -6   8      128.56      129.27      5.87 o 
  -3  -6   8      129.24      113.36      4.95 o 
  -2  -6   8       56.33       50.40      5.83 o 
  -1  -6   8        4.17        7.80      7.11 o 
   0  -6   8       10.99        9.14      6.72 o 
   2  -6   8      274.16      286.76     15.46 o 
   3  -6   8      110.09      127.09     12.25 o 
   4  -6   8      245.62      241.83     16.58 o 
   5  -6   8       20.61       23.91      6.59 o 
   6  -6   8      401.14      381.28     23.35 o 
   7  -6   8       25.87       35.61      4.62 o 
   8  -6   8       16.42       11.69      3.37 o 
   9  -6   8       62.95       45.99     28.08 o 
  10  -6   8      177.31      221.75     17.96 o 
  -9  -5   8       12.41        5.50      3.84 o 
  -8  -5   8       86.09       84.52      6.53 o 
  -7  -5   8        6.24       13.53      8.41 o 
  -6  -5   8      190.61      208.08     20.30 o 
  -5  -5   8      153.55      150.86      6.74 o 
  -4  -5   8      363.32      352.05     10.49 o 
  -3  -5   8       58.07       53.62      3.79 o 
  -2  -5   8       22.70       24.49      2.52 o 
  -1  -5   8       19.48       17.94      7.44 o 
   0  -5   8        4.05        5.66      5.33 o 
   1  -5   8        3.70        7.12      7.76 o 
   3  -5   8        0.46        4.22      1.25 o 
   4  -5   8       19.48       10.03      2.98 o 
   5  -5   8      162.88      160.86     13.42 o 
   6  -5   8       36.05       35.92      8.37 o 
   7  -5   8       93.65       97.66     40.62 o 
   8  -5   8      317.38      330.30     18.86 o 
   9  -5   8       10.37       11.06      4.88 o 
  10  -5   8      265.33      252.85     11.86 o 
  -9  -4   8        5.36        2.66      3.83 o 
  -8  -4   8       53.77       54.85      5.42 o 
  -7  -4   8        1.45        2.80      3.55 o 
  -6  -4   8       95.37      105.03      9.83 o 
  -5  -4   8       53.72       52.26      5.42 o 
  -4  -4   8       26.26       21.45      3.65 o 
  -3  -4   8      177.98      185.48      8.20 o 
  -2  -4   8      574.85      564.05     14.34 o 
  -1  -4   8       27.27       30.03      8.25 o 
   0  -4   8       59.65       54.69      6.34 o 
   1  -4   8       69.41       84.40     10.07 o 
   3  -4   8      129.09      114.04      3.44 o 
   4  -4   8        8.15        8.53      3.63 o 
   5  -4   8      147.89      148.30      9.80 o 
   6  -4   8       53.72       60.21      6.00 o 
   7  -4   8       12.72        9.57      4.67 o 
   8  -4   8       98.35      102.11     13.50 o 
   9  -4   8       70.92       61.90     11.18 o 
  10  -4   8        2.37        8.35      4.71 o 
 -10  -3   8       32.58       36.35      6.35 o 
  -9  -3   8        0.14        5.04      4.22 o 
  -8  -3   8       15.43       21.58      4.49 o 
  -7  -3   8       51.46       56.41      9.68 o 
  -6  -3   8      112.26      118.47      5.69 o 
  -5  -3   8       23.45       23.96      3.76 o 
  -4  -3   8      179.90      172.90      5.96 o 
  -3  -3   8        7.97       11.37      3.78 o 
  -2  -3   8      556.59      561.69      8.46 o 
  -1  -3   8       72.63       79.14      5.85 o 
   0  -3   8      129.78      140.64      7.28 o 
   1  -3   8      159.49      177.30     11.80 o 
   2  -3   8      217.74      199.61      3.98 o 
   3  -3   8        1.59        2.11      1.82 o 
   4  -3   8       14.58       14.12      3.65 o 
   5  -3   8       92.75       97.00      7.55 o 
   6  -3   8      254.70      257.84     17.57 o 
   7  -3   8       51.00       62.56      8.41 o 
   8  -3   8        1.18        0.55      4.49 o 
   9  -3   8       69.84       77.23     11.12 o 
 -10  -2   8       16.20       13.43      5.15 o 
  -9  -2   8       12.29       15.28      6.19 o 
  -8  -2   8        0.19        4.44      3.73 o 
  -7  -2   8       21.35       15.04     10.27 o 
  -6  -2   8      123.72      114.86      5.92 o 
  -5  -2   8      146.55      151.51     10.08 o 
  -4  -2   8      115.73      106.22      4.83 o 
  -3  -2   8       15.10       16.31      3.00 o 
  -2  -2   8       95.99       81.10      3.16 o 
  -1  -2   8      384.51      335.98      7.94 o 
   0  -2   8      156.72      150.36      3.19 o 
   1  -2   8      260.95      244.69      5.53 o 
   2  -2   8       97.55       97.37      3.61 o 
   3  -2   8      997.20      963.22     22.38 o 
   4  -2   8     1606.41     1595.36     42.01 o 
   5  -2   8       55.95       54.75      6.08 o 
   6  -2   8       38.44       38.69      7.28 o 
   7  -2   8       50.66       60.94      7.58 o 
   8  -2   8      402.12      377.89     29.91 o 
   9  -2   8        3.28       12.86      5.72 o 
 -11  -1   8       59.55       55.85     12.57 o 
 -10  -1   8        6.68       10.03      5.53 o 
  -9  -1   8        0.04        7.60      5.55 o 
  -8  -1   8       11.69       16.47      5.73 o 
  -7  -1   8       21.87       25.06      4.24 o 
  -6  -1   8       16.53       18.64      3.77 o 
  -5  -1   8      183.86      196.72      4.69 o 
  -4  -1   8       41.98       38.58      2.70 o 
  -3  -1   8       28.83       23.67      2.03 o 
  -2  -1   8      787.04      765.72      9.86 o 
  -1  -1   8       18.74       12.97      1.59 o 
   0  -1   8      142.12      142.37      6.41 o 
   1  -1   8     1145.59     1157.87     22.80 o 
   2  -1   8      373.01      348.04      6.93 o 
   3  -1   8     5271.18     5473.11     36.22 o 
   4  -1   8      791.00      794.20     17.72 o 
   5  -1   8      676.01      650.55     18.98 o 
   6  -1   8        8.44       14.27      6.22 o 
   7  -1   8      106.84      104.65      8.26 o 
   8  -1   8      164.12      179.59     15.73 o 
   9  -1   8        0.70        6.32      5.22 o 
 -11   0   8        4.26        6.92      5.23 o 
 -10   0   8        4.43        8.72      5.83 o 
  -9   0   8       86.51       87.46     14.40 o 
  -8   0   8        6.67        4.70      5.01 o 
  -7   0   8       84.14       90.63      7.53 o 
  -6   0   8       62.61       55.53      4.45 o 
  -5   0   8       54.77       47.45      3.15 o 
  -4   0   8       24.51       22.65      1.88 o 
  -3   0   8      191.74      186.67      3.79 o 
  -2   0   8       98.17       99.36      4.45 o 
  -1   0   8       76.92       82.22      2.63 o 
   0   0   8       85.95       80.13      4.08 o 
   1   0   8       41.48       39.74      3.21 o 
   2   0   8       14.75       16.67      4.06 o 
   3   0   8      311.09      333.11     11.15 o 
   4   0   8      234.59      212.82     10.55 o 
   5   0   8        7.35        8.32      5.92 o 
   6   0   8        1.28        4.18      4.57 o 
   7   0   8       75.22       72.78      7.63 o 
   8   0   8       25.44       21.92      5.67 o 
   9   0   8       68.54       64.27      7.98 o 
 -11   1   8       34.99       44.57      8.45 o 
 -10   1   8        1.16        5.60      5.44 o 
  -9   1   8      150.48      144.64      9.68 o 
  -8   1   8      147.33      151.72     10.76 o 
  -7   1   8       25.89       28.51      6.37 o 
  -6   1   8       15.32       23.98      5.91 o 
  -5   1   8      232.21      243.48      9.90 o 
  -4   1   8      687.32      755.10     19.13 o 
  -3   1   8      869.00      895.85     27.86 o 
  -2   1   8       51.78       45.19      2.77 o 
  -1   1   8      233.89      209.31      4.33 o 
   0   1   8       76.47       67.19     11.25 o 
   1   1   8      181.20      185.67      7.36 o 
   2   1   8      532.98      539.22     11.10 o 
   3   1   8       14.45       13.95      4.84 o 
   4   1   8       11.56        9.88      4.53 o 
   5   1   8       15.00       10.58      4.95 o 
   6   1   8       11.43       10.41      5.83 o 
   7   1   8       10.57       23.54     11.88 o 
   8   1   8       35.39       36.94      6.69 o 
 -11   2   8       42.55       38.65      7.28 o 
 -10   2   8        6.17       20.24      7.89 o 
  -9   2   8      216.29      196.83     11.21 o 
  -8   2   8      159.77      157.70     10.08 o 
  -7   2   8      337.26      348.16     14.41 o 
  -6   2   8       44.47       50.58     12.38 o 
  -5   2   8        2.33        3.14      5.88 o 
  -4   2   8        6.42        5.34      4.98 o 
  -3   2   8        2.40        1.94      0.91 o 
  -2   2   8      790.41      756.66     13.49 o 
  -1   2   8      130.89      133.13      5.36 o 
   0   2   8        8.10       13.27      3.60 o 
   1   2   8      364.35      368.67      9.93 o 
   2   2   8       69.35       55.30      8.19 o 
   3   2   8      124.60      123.38      8.07 o 
   4   2   8        0.58        6.06      5.23 o 
   5   2   8       25.64       20.54      5.08 o 
   6   2   8        9.75       11.54      5.62 o 
   7   2   8       17.15       24.50      7.43 o 
   8   2   8      110.42      126.20     10.18 o 
 -12   3   8       31.93       23.03     11.42 o 
 -11   3   8        0.12        5.66      6.98 o 
 -10   3   8        0.13        5.71      6.04 o 
  -9   3   8       20.50       40.25      8.78 o 
  -8   3   8        5.92       11.77      9.43 o 
  -7   3   8       52.99       44.92      7.65 o 
  -6   3   8      423.73      436.91     13.26 o 
  -5   3   8      330.13      322.36     26.46 o 
  -4   3   8     2788.79     2930.93     25.82 o 
  -3   3   8      825.25      761.35     10.36 o 
  -2   3   8      574.89      579.79     11.22 o 
  -1   3   8        2.78        1.46      1.66 o 
   0   3   8       78.44       70.61      4.22 o 
   1   3   8        4.97        8.11      2.30 o 
   2   3   8       76.80       65.71      7.13 o 
   3   3   8        2.47        1.08      4.54 o 
   4   3   8        0.11        8.86      5.34 o 
   5   3   8        1.81       11.46      5.88 o 
   6   3   8       11.71        1.63      6.26 o 
   7   3   8       37.77       40.20      7.60 o 
 -12   4   8       31.99       24.84      8.23 o 
 -11   4   8       82.73       87.87     10.28 o 
 -10   4   8        0.14       -1.86      9.11 o 
  -9   4   8      343.09      379.73     15.30 o 
  -8   4   8       80.72       76.20      8.97 o 
  -7   4   8       53.59       58.13      8.13 o 
  -6   4   8      107.17      107.55      8.87 o 
  -5   4   8       14.90       15.93      5.46 o 
  -4   4   8     2263.54     2337.01     30.60 o 
  -3   4   8     1647.45     1599.47     16.66 o 
  -2   4   8        7.28       13.06      2.33 o 
  -1   4   8       53.19       51.87      3.16 o 
   0   4   8      259.26      226.93      6.43 o 
   1   4   8      340.75      326.79     11.51 o 
   2   4   8      572.69      571.21     15.47 o 
   3   4   8       32.79       31.57      8.82 o 
   4   4   8      233.86      208.86     11.16 o 
   5   4   8       20.88       28.80      8.32 o 
   6   4   8        3.55       22.13      6.42 o 
   7   4   8        0.47        6.89      5.06 o 
 -12   5   8       21.94       26.27     10.31 o 
 -11   5   8      121.83      124.40     11.20 o 
 -10   5   8      105.22      110.77     10.27 o 
  -9   5   8      281.16      280.69     14.14 o 
  -8   5   8      191.87      193.62     13.20 o 
  -7   5   8        7.10       16.30      7.30 o 
  -6   5   8        9.86       12.69      4.32 o 
  -5   5   8       40.52       42.08     11.93 o 
  -4   5   8     1028.62      983.11     48.54 o 
  -3   5   8      273.38      293.33     11.98 o 
  -2   5   8       15.39       25.27      4.44 o 
  -1   5   8        1.06        3.16      5.29 o 
   0   5   8       10.98       26.17      8.58 o 
   1   5   8        0.27        3.99      5.95 o 
   2   5   8        1.14        4.56      4.16 o 
   3   5   8        0.08        3.95      4.54 o 
   4   5   8        0.00        2.34      3.67 o 
   5   5   8       84.37       87.88     12.61 o 
   6   5   8       27.27       25.60      6.72 o 
 -11   6   8       20.71       36.33      9.11 o 
 -10   6   8      135.55      163.68     13.18 o 
  -9   6   8      139.00      123.11     10.37 o 
  -8   6   8       18.25        9.46      4.98 o 
  -7   6   8      362.41      365.60     31.89 o 
  -6   6   8      583.51      577.74     14.09 o 
  -5   6   8       82.29       99.50      7.08 o 
  -4   6   8        7.68        7.91      1.84 o 
  -3   6   8       15.12       16.08      2.88 o 
  -2   6   8       10.45       20.65      5.48 o 
  -1   6   8       32.24       39.74      6.88 o 
   0   6   8        5.75       13.97      9.14 o 
   1   6   8      253.28      233.70     10.82 o 
   2   6   8       46.76       49.31      8.32 o 
   3   6   8       57.46       58.16     11.24 o 
   4   6   8       31.50       32.40     11.26 o 
   5   6   8      137.30      146.68     15.92 o 
 -11   7   8       94.07      110.78     13.69 o 
 -10   7   8       98.14       98.91     10.20 o 
  -9   7   8      626.12      633.87     34.40 o 
  -8   7   8        4.22        8.21      6.70 o 
  -7   7   8       43.17       47.13      7.42 o 
  -6   7   8       41.97       38.60      7.73 o 
  -5   7   8       25.01       15.20     10.20 o 
  -4   7   8      128.86      133.57      6.59 o 
  -3   7   8       27.51       20.87      4.60 o 
  -2   7   8        1.45        8.10      4.39 o 
  -1   7   8        1.71        7.73      7.15 o 
   0   7   8       42.57       43.57      9.09 o 
   1   7   8       61.58       73.43     13.97 o 
   2   7   8      141.14      124.25     14.48 o 
   3   7   8       45.87       45.72     12.22 o 
   4   7   8        9.62       14.75      7.39 o 
   5   7   8        7.13        9.55      5.66 o 
 -11   8   8      130.49      145.77     12.15 o 
 -10   8   8      223.61      243.36     12.85 o 
  -9   8   8        3.78        7.19      4.98 o 
  -8   8   8      143.40      161.35      9.79 o 
  -7   8   8      120.37      125.95     18.30 o 
  -6   8   8      130.62      144.02      7.95 o 
  -5   8   8      194.12      194.25     17.59 o 
  -4   8   8       36.69       34.59     12.30 o 
  -3   8   8      180.05      197.67      9.32 o 
  -2   8   8        0.50        3.56      3.96 o 
  -1   8   8        0.64        5.39      8.74 o 
   0   8   8        5.87        9.51      6.85 o 
   1   8   8        3.12        8.85      6.93 o 
   2   8   8        1.33       11.73      5.72 o 
   3   8   8       14.97       12.88      6.00 o 
   4   8   8        5.49        6.32      9.06 o 
 -10   9   8      274.17      302.11     23.11 o 
  -9   9   8       11.66       14.79      5.43 o 
  -8   9   8       20.65       18.23      7.43 o 
  -7   9   8       76.88       74.33     15.59 o 
  -6   9   8        0.06        6.62      9.54 o 
  -5   9   8      231.41      238.14     17.77 o 
  -4   9   8       55.98       52.04     11.88 o 
  -3   9   8        0.30       18.46     12.03 o 
  -2   9   8       28.10       32.14      6.72 o 
  -1   9   8        0.77        1.49      5.92 o 
   0   9   8        2.70        6.96      7.41 o 
   1   9   8       28.79       29.30     10.36 o 
   2   9   8       31.31       35.71     12.49 o 
  -8  10   8        3.58        9.72      9.67 o 
  -7  10   8        9.50        7.94     12.94 o 
  -6  10   8       13.87       12.73      9.56 o 
  -5  10   8        5.25       -0.43      7.73 o 
  -4  10   8       17.10       26.01     12.30 o 
  -3  10   8       60.56       72.47     12.80 o 
  -2  10   8       27.67       29.89     11.64 o 
  -1  10   8        5.76       11.53      6.75 o 
   0  10   8       31.93       33.98      9.56 o 
   1  10   8        2.72        3.16     10.25 o 
  -8  11   8       35.66       38.89     14.77 o 
  -7  11   8       95.28       99.97     18.22 o 
  -6  11   8       67.68       87.03     15.33 o 
  -5  11   8      290.64      323.90     21.39 o 
  -4  11   8        6.63       24.71     11.21 o 
  -3  11   8      122.22      135.06     14.69 o 
  -2  11   8       30.63       43.38     11.32 o 
  -1 -12   9        8.46       18.07      8.42 o 
   0 -12   9       56.95       56.61     13.47 o 
   1 -12   9      163.45      191.07     18.09 o 
   2 -12   9        9.96       11.00     10.76 o 
   3 -12   9      144.18      137.75     16.44 o 
   4 -12   9       45.51       60.57     14.11 o 
   5 -12   9        6.81        9.09      7.15 o 
  -3 -11   9        8.16        7.40      4.21 o 
  -2 -11   9       48.87       47.08     11.40 o 
  -1 -11   9        0.12       -5.87      7.84 o 
   0 -11   9       24.88       27.12      8.53 o 
   1 -11   9       21.04       36.85     10.89 o 
   2 -11   9       30.78       44.90     11.61 o 
   3 -11   9       30.14       26.41     11.58 o 
   4 -11   9       45.12       43.25     12.57 o 
   5 -11   9       51.06       42.96      8.85 o 
   6 -11   9        1.71        4.68      9.22 o 
   7 -11   9       93.43      107.46     13.73 o 
  -4 -10   9       25.53       26.06      7.40 o 
  -3 -10   9       82.37       89.38      8.66 o 
  -2 -10   9       35.28       40.53      7.01 o 
  -1 -10   9       49.72       44.29     13.47 o 
   0 -10   9       93.12      103.69     13.42 o 
   2 -10   9       82.79       87.16     11.85 o 
   3 -10   9       24.95       34.99      9.70 o 
   4 -10   9       92.17      114.71     13.55 o 
   5 -10   9        1.02        1.51      6.80 o 
   6 -10   9        0.13        1.83      6.51 o 
   7 -10   9       53.81       63.55     11.66 o 
   8 -10   9        5.81       20.14      9.96 o 
  -5  -9   9       22.30       11.16      6.27 o 
  -4  -9   9       14.10        7.95      5.10 o 
  -3  -9   9       21.52       30.19      6.92 o 
  -2  -9   9       13.39        4.49      4.74 o 
  -1  -9   9       20.33       26.20      6.37 o 
   0  -9   9       21.99       27.60     11.18 o 
   2  -9   9        4.55        3.43      6.30 o 
   3  -9   9        0.03        0.48      5.63 o 
   4  -9   9        0.46       -3.72      5.66 o 
   5  -9   9        1.00       -1.12      6.19 o 
   6  -9   9       63.51       68.70     11.45 o 
   7  -9   9       31.68       33.79      9.88 o 
   8  -9   9       36.00       42.27      9.83 o 
  -6  -8   9      125.53      119.84      9.52 o 
  -5  -8   9       35.26       34.46      7.09 o 
  -4  -8   9       83.36       89.34      8.64 o 
  -3  -8   9        0.02        5.40      4.25 o 
  -2  -8   9       10.59        4.90      6.63 o 
  -1  -8   9        9.65       11.75      6.21 o 
   0  -8   9        1.97        8.61      7.12 o 
   1  -8   9      105.34       95.61     11.48 o 
   3  -8   9       92.61      102.09     12.73 o 
   4  -8   9      138.65      136.60     12.91 o 
   5  -8   9        6.95        9.88      6.11 o 
   6  -8   9      190.16      198.05     14.96 o 
   7  -8   9       52.78       65.73     12.19 o 
   8  -8   9        0.00        5.53      6.67 o 
   9  -8   9      221.63      208.81     49.17 o 
  -7  -7   9       53.14       51.57      9.72 o 
  -6  -7   9      120.14      117.20     12.88 o 
  -5  -7   9       11.17       13.54      5.77 o 
  -4  -7   9        1.48        2.76      4.30 o 
  -3  -7   9       87.47       92.24     10.42 o 
  -2  -7   9      154.78      160.06     12.32 o 
  -1  -7   9        2.47        4.18      4.73 o 
   0  -7   9       73.34       77.47      8.36 o 
   1  -7   9        3.63        8.79      7.39 o 
   3  -7   9       75.82       78.24      9.96 o 
   4  -7   9       41.71       55.87     10.63 o 
   5  -7   9        6.31        1.25      6.59 o 
   6  -7   9        2.14        8.16      7.23 o 
   7  -7   9      127.96      138.36     13.60 o 
   8  -7   9       16.08       16.50      6.91 o 
   9  -7   9      115.63      121.89     35.68 o 
  -8  -6   9        9.81       10.57      6.16 o 
  -7  -6   9        7.61        8.50      6.35 o 
  -6  -6   9       13.76       18.24      6.25 o 
  -5  -6   9        0.36        4.12      4.87 o 
  -4  -6   9        1.40        3.55      4.24 o 
  -3  -6   9      120.52      123.87      9.10 o 
  -2  -6   9       67.58       83.20     10.62 o 
  -1  -6   9       27.78       20.23      5.71 o 
   0  -6   9      149.82      178.00     12.95 o 
   1  -6   9      112.37       89.40     12.06 o 
   2  -6   9        0.32        0.64      6.99 o 
   4  -6   9       25.06       28.90     10.57 o 
   5  -6   9      114.66      129.86     12.59 o 
   6  -6   9       73.63       71.60     11.50 o 
   7  -6   9      141.47      156.26     17.21 o 
   8  -6   9      100.11       83.02     27.23 o 
   9  -6   9        1.21       -2.31      6.59 o 
  -8  -5   9       28.31       31.51      9.43 o 
  -7  -5   9       46.19       40.50      6.44 o 
  -6  -5   9      188.30      175.76      7.31 o 
  -5  -5   9        0.71        6.29      3.43 o 
  -4  -5   9      117.48      115.24      5.26 o 
  -3  -5   9      126.41      116.21      7.47 o 
  -2  -5   9      133.20      114.10      9.25 o 
  -1  -5   9        1.62        7.29      4.79 o 
   0  -5   9      109.83      113.99      8.89 o 
   1  -5   9      103.82      102.86     11.88 o 
   2  -5   9      261.76      273.53     18.09 o 
   4  -5   9       52.49       44.74     10.04 o 
   5  -5   9        9.77       14.44      4.54 o 
   6  -5   9      147.77      169.56      8.20 o 
   7  -5   9       68.41       77.84     27.42 o 
   8  -5   9       30.54       33.71     16.90 o 
   9  -5   9      123.22      109.03     48.40 o 
  -9  -4   9        5.58        5.25      3.67 o 
  -8  -4   9        0.24        7.41      5.01 o 
  -7  -4   9      101.42       95.66      6.63 o 
  -6  -4   9      153.10      167.47      6.60 o 
  -5  -4   9        1.23        2.69      2.90 o 
  -4  -4   9        2.71        5.61      2.80 o 
  -3  -4   9       27.52       26.22      3.07 o 
  -2  -4   9       61.39       75.69      6.13 o 
  -1  -4   9        1.90        4.87      3.55 o 
   0  -4   9        0.60        3.43      4.33 o 
   1  -4   9       33.25       37.78      9.32 o 
   2  -4   9      980.63      957.40     27.12 o 
   3  -4   9     1365.41     1285.12     12.75 o 
   4  -4   9        4.94        8.52      3.23 o 
   5  -4   9        0.94       -1.67      6.40 o 
   6  -4   9      113.07      107.10      7.24 o 
   7  -4   9      224.96      227.02     21.93 o 
   8  -4   9       23.62       29.72      5.44 o 
   9  -4   9      171.40      142.58     15.09 o 
 -10  -3   9       27.84       24.16      5.39 o 
  -9  -3   9      124.61      131.38     10.52 o 
  -8  -3   9        2.22        6.14      4.89 o 
  -7  -3   9      150.02      157.04      6.65 o 
  -6  -3   9       40.04       34.46      5.83 o 
  -5  -3   9      212.23      211.70      6.60 o 
  -4  -3   9       22.16       17.94      3.42 o 
  -3  -3   9      436.43      434.26     18.20 o 
  -2  -3   9       18.26       17.48      3.48 o 
  -1  -3   9       37.01       37.46      7.14 o 
   0  -3   9      232.27      210.42      8.13 o 
   1  -3   9        0.84        4.84      6.08 o 
   2  -3   9     1464.45     1399.34     19.58 o 
   3  -3   9     1133.58     1129.74     28.41 o 
   4  -3   9      220.84      198.48      8.08 o 
   5  -3   9       30.36       32.36      5.15 o 
   6  -3   9        0.96        4.36      2.94 o 
   7  -3   9      110.38      127.47     21.76 o 
   8  -3   9      191.57      200.73     10.45 o 
   9  -3   9        6.83        9.54      6.55 o 
 -10  -2   9       43.27       23.99     10.84 o 
  -9  -2   9       58.24       58.86      7.00 o 
  -8  -2   9        1.42        3.63      4.11 o 
  -7  -2   9        3.23        5.08      3.23 o 
  -6  -2   9        0.37        1.67      3.45 o 
  -5  -2   9        4.46        5.01      2.70 o 
  -4  -2   9      797.40      812.33     11.35 o 
  -3  -2   9       11.47       16.76      3.61 o 
  -2  -2   9      150.06      136.09      4.17 o 
  -1  -2   9        1.40        4.32      1.92 o 
   0  -2   9      299.87      290.00      7.09 o 
   1  -2   9       10.89        7.50      2.37 o 
   2  -2   9      747.92      741.94     12.17 o 
   3  -2   9       73.81       71.56      5.80 o 
   4  -2   9      873.93      872.27     36.70 o 
   5  -2   9       14.96       19.31      5.90 o 
   6  -2   9       12.81       15.25      4.71 o 
   7  -2   9       29.75       29.19      5.58 o 
   8  -2   9       16.33       11.87      5.01 o 
   9  -2   9       18.67       16.95      6.52 o 
 -10  -1   9       48.53       60.52      8.97 o 
  -9  -1   9      121.24      119.36      9.05 o 
  -8  -1   9       82.91       84.18     15.94 o 
  -7  -1   9       16.69       13.07      4.93 o 
  -6  -1   9      401.49      396.74     12.17 o 
  -5  -1   9       66.64       60.03      4.28 o 
  -4  -1   9      272.36      257.10      5.16 o 
  -3  -1   9       86.70       77.07      3.34 o 
  -2  -1   9      373.69      367.34      7.30 o 
  -1  -1   9        0.21        3.69      2.05 o 
   0  -1   9       15.45       15.29      1.99 o 
   1  -1   9      132.35      111.09     12.19 o 
   2  -1   9      255.26      222.08     11.80 o 
   3  -1   9       99.68      128.90     13.64 o 
   4  -1   9       30.83       35.50      4.90 o 
   5  -1   9        1.31        5.18      4.25 o 
   6  -1   9      103.44      102.74      8.70 o 
   7  -1   9      109.79      116.93     15.46 o 
   8  -1   9      117.74      147.75     13.18 o 
   9  -1   9       52.59       43.60      9.14 o 
 -11   0   9       44.15       52.07      8.83 o 
 -10   0   9        1.67        2.32      4.91 o 
  -9   0   9       47.48       50.16      8.55 o 
  -8   0   9        3.01        9.07      4.84 o 
  -7   0   9       26.87       19.86      5.04 o 
  -6   0   9       30.32       32.63      6.34 o 
  -5   0   9      214.22      180.75     13.42 o 
  -4   0   9      227.98      213.35      8.40 o 
  -3   0   9       89.70       83.38      4.64 o 
  -2   0   9       86.70       78.05      3.09 o 
  -1   0   9      214.83      200.18      4.14 o 
   0   0   9      117.28      117.57      4.69 o 
   1   0   9      431.52      452.85     15.46 o 
   2   0   9      348.00      356.62     24.95 o 
   3   0   9        3.47        8.66      5.82 o 
   4   0   9       14.18       12.78      4.94 o 
   5   0   9        2.15        6.98      5.22 o 
   6   0   9       57.63       58.10      9.71 o 
   7   0   9       34.69       27.90      6.57 o 
   8   0   9       64.53       81.39     16.43 o 
 -11   1   9       10.65        8.92      5.46 o 
 -10   1   9       38.80       48.65      8.79 o 
  -9   1   9       83.42       88.74      9.99 o 
  -8   1   9       33.30       16.86      6.28 o 
  -7   1   9      100.13       95.58      7.76 o 
  -6   1   9       12.49        8.92      9.07 o 
  -5   1   9      851.23      910.24     22.95 o 
  -4   1   9     1001.97      998.03     29.48 o 
  -3   1   9        5.73       10.15      2.82 o 
  -2   1   9        4.28        3.59      2.64 o 
  -1   1   9      100.87       94.29      3.62 o 
   0   1   9        0.21        1.85      4.19 o 
   1   1   9      418.77      393.94     10.11 o 
   2   1   9       10.41       11.55      4.44 o 
   3   1   9      419.72      400.54     11.99 o 
   4   1   9       32.15       32.78      5.71 o 
   5   1   9        0.70        1.58      4.24 o 
   6   1   9      100.82       94.36      8.10 o 
   7   1   9        1.52        1.69      4.54 o 
   8   1   9       41.38       70.73      8.87 o 
 -11   2   9      117.04      124.84     10.65 o 
 -10   2   9      225.56      243.80     13.34 o 
  -9   2   9      191.91      203.80     11.84 o 
  -8   2   9       44.13       53.69      9.03 o 
  -7   2   9       12.47       27.42     10.49 o 
  -6   2   9       17.18       18.59      5.90 o 
  -5   2   9      828.43      862.77     16.30 o 
  -4   2   9      749.82      756.52     15.89 o 
  -3   2   9       40.56       35.10      3.15 o 
  -2   2   9      139.29      130.77      5.56 o 
  -1   2   9      117.77      126.34      6.60 o 
   0   2   9       10.80        3.13      5.13 o 
   1   2   9      258.50      248.50     10.92 o 
   2   2   9       75.46       83.45      6.52 o 
   3   2   9       47.03       55.27      9.74 o 
   4   2   9      178.27      165.63     21.23 o 
   5   2   9      196.11      168.38      9.70 o 
   6   2   9       47.44       59.58      8.21 o 
   7   2   9        1.06        6.13      5.27 o 
 -11   3   9      194.28      220.74     23.72 o 
 -10   3   9        1.78        6.03      5.36 o 
  -9   3   9       11.50        4.76      8.69 o 
  -8   3   9       59.45       61.37      8.80 o 
  -7   3   9       37.31       28.23      6.51 o 
  -6   3   9       36.94       35.75      7.44 o 
  -5   3   9      896.72      884.80     16.34 o 
  -4   3   9      777.71      783.72     15.75 o 
  -3   3   9      213.36      204.46      4.07 o 
  -2   3   9        0.08        0.53      1.25 o 
  -1   3   9       41.29       38.14      3.84 o 
   0   3   9      156.82      158.04     10.41 o 
   1   3   9       29.14       29.45      5.52 o 
   2   3   9       45.81       59.99      8.41 o 
   3   3   9       28.09       31.87      7.99 o 
   4   3   9        7.89        8.32      5.33 o 
   5   3   9      247.47      247.78     12.06 o 
   6   3   9       16.80       27.12     10.29 o 
   7   3   9        3.67        7.30      4.96 o 
 -11   4   9        4.52        7.39      5.14 o 
 -10   4   9       20.19       22.42      8.53 o 
  -9   4   9      143.70      146.11     11.42 o 
  -8   4   9        1.10        5.57      6.69 o 
  -7   4   9      178.51      189.14     10.20 o 
  -6   4   9       22.71       36.46      7.06 o 
  -5   4   9        2.97        9.00      5.09 o 
  -4   4   9        5.94        9.74      6.56 o 
  -3   4   9       38.42       31.53      2.86 o 
  -2   4   9      126.33      123.03      5.25 o 
  -1   4   9       67.47       52.64      3.97 o 
   0   4   9       31.22       29.91      6.64 o 
   1   4   9      477.46      411.52     11.73 o 
   2   4   9       87.32       84.54      9.22 o 
   3   4   9       95.82       83.84     10.89 o 
   4   4   9        2.70        8.29      4.25 o 
   5   4   9       58.98       48.09     11.59 o 
   6   4   9       40.38       43.77     14.15 o 
 -11   5   9        9.74        9.87      5.35 o 
 -10   5   9      133.70      116.13     10.44 o 
  -9   5   9       48.17       53.18     19.22 o 
  -8   5   9        1.67        3.04      4.87 o 
  -7   5   9       76.47       87.25      8.55 o 
  -6   5   9        0.54        5.84      4.07 o 
  -5   5   9        0.07        4.20      3.50 o 
  -4   5   9      238.18      228.40      8.72 o 
  -3   5   9       85.43       88.61      4.16 o 
  -2   5   9       10.69        6.18      2.55 o 
  -1   5   9       86.05       77.57      8.53 o 
   0   5   9      127.89       97.84      9.75 o 
   1   5   9      172.84      157.23      9.81 o 
   2   5   9        5.51       14.21      5.34 o 
   3   5   9       27.11       22.76      8.13 o 
   4   5   9       19.92       19.99      7.30 o 
   5   5   9       24.57       25.46      9.57 o 
   6   5   9       59.78       54.93     10.60 o 
 -11   6   9       18.79       32.04      7.56 o 
 -10   6   9       28.23       24.22      7.23 o 
  -9   6   9      106.63      125.05     10.03 o 
  -8   6   9      276.44      280.09     12.45 o 
  -7   6   9      138.53      139.05      9.36 o 
  -6   6   9      295.08      283.32     20.11 o 
  -5   6   9      320.00      345.68     12.05 o 
  -4   6   9      248.61      261.41     19.07 o 
  -3   6   9       45.33       37.17      3.04 o 
  -2   6   9        3.91        3.78      3.44 o 
  -1   6   9       35.11       34.62      7.01 o 
   0   6   9       36.59       33.31      6.88 o 
   1   6   9        7.87       15.20     10.33 o 
   2   6   9      109.75      132.11      9.47 o 
   3   6   9       18.32       24.76     10.97 o 
   4   6   9       19.06       12.61      5.95 o 
   5   6   9      110.39      133.56     23.37 o 
 -11   7   9      284.49      258.98     13.28 o 
 -10   7   9        2.52        6.24      7.10 o 
  -9   7   9        3.26        7.21      5.19 o 
  -8   7   9       68.21       74.82      8.69 o 
  -7   7   9        0.99        4.82      4.04 o 
  -6   7   9       69.20       75.63     13.47 o 
  -5   7   9       75.85       82.66      6.79 o 
  -4   7   9       74.68       67.05     13.23 o 
  -3   7   9        0.01        4.81      8.10 o 
  -2   7   9      190.65      183.47      9.57 o 
  -1   7   9        6.75       12.94      6.96 o 
   0   7   9       14.21       10.47      5.90 o 
   1   7   9       98.83      102.63     12.30 o 
   2   7   9        2.88        5.34      6.06 o 
   3   7   9       60.48       64.55      7.58 o 
   4   7   9        2.45        6.11      3.83 o 
 -10   8   9       60.91       56.23     20.03 o 
  -9   8   9       31.80       37.09     14.74 o 
  -8   8   9       62.91       53.62      5.84 o 
  -7   8   9       76.46       70.06      9.63 o 
  -6   8   9      142.43      140.78     16.23 o 
  -5   8   9        2.78        6.59      9.06 o 
  -4   8   9      112.76      132.70     15.12 o 
  -3   8   9        0.01       16.74     11.16 o 
  -2   8   9       20.57       14.90     11.50 o 
  -1   8   9       73.32       75.24      9.56 o 
   0   8   9       12.22       11.98      6.11 o 
   1   8   9      433.56      446.00     22.24 o 
   2   8   9      138.15      171.83     17.35 o 
   3   8   9       81.96       96.15     10.76 o 
 -10   9   9       92.26       83.98     11.45 o 
  -9   9   9        7.67       36.77     16.44 o 
  -8   9   9       34.69       47.61     16.34 o 
  -7   9   9        9.76        3.93      9.30 o 
  -6   9   9      134.75      139.82     15.67 o 
  -5   9   9      136.98      133.07     14.98 o 
  -4   9   9       95.00      119.15     19.42 o 
  -3   9   9        0.02       10.55      8.21 o 
  -2   9   9       37.45       43.06     11.85 o 
   0   9   9       20.77       30.84      9.94 o 
   1   9   9       32.32       36.34     10.81 o 
  -8  10   9        6.51       20.46     13.63 o 
  -7  10   9       16.24       21.28     10.31 o 
  -6  10   9      120.99      145.61     17.40 o 
  -5  10   9      137.07      131.72     17.29 o 
  -4  10   9        0.37        9.64     11.85 o 
  -3  10   9        0.02        7.49      7.57 o 
  -2  10   9      111.89       83.68     13.66 o 
  -6  11   9       27.22       44.71     13.97 o 
  -5  11   9      112.81      124.54     17.16 o 
  -4  11   9       95.74      120.29     20.11 o 
  -3  11   9        2.86        5.92     12.17 o 
   1 -12  10        0.41        0.64      6.62 o 
   3 -12  10       12.09        6.46      9.70 o 
  -2 -11  10        0.01       -1.51      6.77 o 
  -1 -11  10        5.54        9.38      7.20 o 
   0 -11  10       48.52       54.97     11.40 o 
   1 -11  10        0.45       16.82      7.68 o 
   3 -11  10       21.03       31.14      9.78 o 
   4 -11  10       27.25       30.76     10.76 o 
   5 -11  10       95.97       78.34     12.30 o 
   6 -11  10        1.86       13.52     10.44 o 
  -3 -10  10       50.40       60.17     10.17 o 
  -2 -10  10        1.43        7.96      6.01 o 
  -1 -10  10       11.01       19.02     11.18 o 
   0 -10  10        1.99        2.15      7.65 o 
   1 -10  10       13.14       18.76     10.25 o 
   3 -10  10       30.75       33.58     10.25 o 
   4 -10  10      153.15      170.66     16.26 o 
   5 -10  10       88.21      106.13     14.96 o 
   6 -10  10      179.22      167.63     18.54 o 
   7 -10  10       35.86       31.00      8.50 o 
  -5  -9  10        7.28        4.45      5.71 o 
  -4  -9  10        2.02        2.43      4.25 o 
  -3  -9  10       58.87       44.92      7.27 o 
  -2  -9  10        3.46       12.44      4.89 o 
  -1  -9  10       63.01       53.29      7.79 o 
   0  -9  10        0.79        4.89      7.25 o 
   1  -9  10       27.24       16.29      7.49 o 
   2  -9  10       10.62       14.21      7.01 o 
   3  -9  10        3.18       10.36      6.46 o 
   4  -9  10       40.80       36.82     10.39 o 
   5  -9  10        2.99        0.21      6.80 o 
   6  -9  10       63.43       87.83     13.10 o 
   7  -9  10      109.10      119.07     14.24 o 
  -6  -8  10        2.20        3.84      5.17 o 
  -5  -8  10       14.53       17.41      7.49 o 
  -4  -8  10       27.80       13.98      5.92 o 
  -3  -8  10      130.34      134.79     30.86 o 
  -2  -8  10       16.62       26.60      6.68 o 
  -1  -8  10      103.61      117.90     15.51 o 
   0  -8  10      121.53      105.52     11.66 o 
   1  -8  10       60.55       45.85     10.81 o 
   2  -8  10        8.60       24.23     10.41 o 
   4  -8  10        6.27        4.57      5.79 o 
   5  -8  10      109.95      112.06     13.12 o 
   6  -8  10        9.04        7.23      7.20 o 
   7  -8  10       53.97       44.02     10.92 o 
   8  -8  10      146.58      160.35     16.87 o 
  -7  -7  10       74.95       68.30     10.57 o 
  -6  -7  10       17.23       18.60      7.44 o 
  -5  -7  10       33.34       43.95      7.27 o 
  -4  -7  10        2.37        5.43      4.17 o 
  -3  -7  10       18.02       23.75     11.45 o 
  -2  -7  10       36.25       41.90     10.74 o 
  -1  -7  10      103.17       95.17      7.81 o 
   0  -7  10      175.11      172.94     20.28 o 
   1  -7  10       70.91       93.89     12.73 o 
   2  -7  10       82.62       92.08     11.05 o 
   3  -7  10      209.08      198.80     14.48 o 
   4  -7  10        6.17       17.37      8.69 o 
   5  -7  10       57.63       62.72     10.97 o 
   6  -7  10      145.63      115.24     13.18 o 
   7  -7  10       47.06       56.37     12.17 o 
   8  -7  10       61.01       47.61     31.59 o 
  -7  -6  10       38.38       21.47      6.56 o 
  -6  -6  10       13.53       12.44      5.28 o 
  -5  -6  10        0.09        2.15      3.95 o 
  -4  -6  10       38.12       40.16      7.46 o 
  -3  -6  10      231.09      215.80     13.06 o 
  -2  -6  10       15.25       14.66      6.60 o 
  -1  -6  10       51.57       41.64      5.88 o 
   0  -6  10        0.00        3.40      4.95 o 
   1  -6  10      904.72      922.41     26.35 o 
   2  -6  10     1096.74     1100.32     28.48 o 
   3  -6  10        0.48        3.08      6.91 o 
   5  -6  10       29.40       34.86      9.38 o 
   6  -6  10       47.97       51.75     10.76 o 
   7  -6  10      197.89      237.45     18.86 o 
   8  -6  10        0.68        2.31      7.78 o 
  -8  -5  10       20.03       16.29      7.70 o 
  -7  -5  10        1.48        8.55      8.10 o 
  -6  -5  10       35.00       41.50      6.57 o 
  -5  -5  10       79.57       77.75      7.31 o 
  -4  -5  10        4.80        9.54      4.26 o 
  -3  -5  10      167.29      175.21     12.65 o 
  -2  -5  10        1.30        4.22      3.74 o 
  -1  -5  10       66.67       79.08      6.84 o 
   0  -5  10        2.75        4.77      4.78 o 
   1  -5  10      578.17      568.55     21.65 o 
   2  -5  10      706.57      678.34     24.49 o 
   3  -5  10        3.13       -1.33      6.67 o 
   4  -5  10       40.37       41.76     11.45 o 
   5  -5  10       24.26       34.59     10.04 o 
   6  -5  10      105.71      146.94     14.72 o 
   7  -5  10       75.36       48.72     31.14 o 
   8  -5  10      115.41       68.75     36.50 o 
  -9  -4  10        4.92       15.06      9.35 o 
  -8  -4  10       22.45       18.28      7.31 o 
  -7  -4  10        2.20       -0.58      6.40 o 
  -6  -4  10       22.33       23.14      5.04 o 
  -5  -4  10       83.22      115.14     13.26 o 
  -4  -4  10        3.59        3.38      2.98 o 
  -3  -4  10       25.12       32.90      5.61 o 
  -2  -4  10        5.94        4.50      2.97 o 
  -1  -4  10      102.90      102.20      6.61 o 
   0  -4  10      271.23      276.21     10.17 o 
   1  -4  10       16.72       27.58      9.17 o 
   2  -4  10      208.16      223.48     14.48 o 
   3  -4  10      185.35      180.54     13.52 o 
   4  -4  10       14.38       14.85      9.54 o 
   6  -4  10      177.31      186.79     31.35 o 
   8  -4  10        0.05        6.56     10.49 o 
  -9  -3  10        2.14        6.46      7.39 o 
  -8  -3  10       12.13       10.92      4.45 o 
  -7  -3  10        7.76       11.85      5.57 o 
  -6  -3  10       16.72       11.06      4.92 o 
  -5  -3  10       35.98       31.02      4.96 o 
  -4  -3  10        0.78        1.12      2.17 o 
  -3  -3  10      247.63      235.53      7.66 o 
  -2  -3  10       33.44       35.42      7.33 o 
  -1  -3  10      164.84      143.43      6.64 o 
   0  -3  10      184.63      200.41      8.63 o 
   1  -3  10      413.48      426.55     16.76 o 
   2  -3  10      619.81      665.67     21.55 o 
   3  -3  10      254.57      245.79     15.25 o 
   4  -3  10      156.01      154.74      7.35 o 
   5  -3  10       88.61       88.63      6.46 o 
   6  -3  10       28.31       21.28      4.90 o 
   7  -3  10      289.22      360.32     20.32 o 
   8  -3  10        0.70       15.36     11.82 o 
 -10  -2  10        0.01        0.80      4.20 o 
  -9  -2  10       13.71       15.52      6.31 o 
  -8  -2  10       11.10       16.98      5.30 o 
  -7  -2  10        9.04        4.00      3.88 o 
  -6  -2  10      394.39      385.45     14.28 o 
  -5  -2  10      114.09      112.73      5.06 o 
  -4  -2  10        8.11        9.87      3.01 o 
  -3  -2  10      240.55      238.39      8.12 o 
  -2  -2  10      108.03       95.31      3.96 o 
  -1  -2  10      182.22      186.42      3.49 o 
   0  -2  10       37.85       31.03      4.87 o 
   1  -2  10      214.40      213.02     24.23 o 
   2  -2  10       23.91       32.22     10.33 o 
   3  -2  10      293.79      279.35     27.58 o 
   4  -2  10      122.98       99.20     27.20 o 
   5  -2  10      121.12      138.94     14.27 o 
   6  -2  10       50.84       51.91      6.96 o 
   7  -2  10      141.85      145.15     12.10 o 
   8  -2  10        0.24        5.62      4.91 o 
 -10  -1  10       62.01       59.77     15.29 o 
  -9  -1  10       51.51       55.45      7.50 o 
  -8  -1  10        6.83        9.65      4.76 o 
  -7  -1  10        3.15        8.20      5.27 o 
  -6  -1  10      231.37      240.30     10.83 o 
  -5  -1  10      387.02      409.66     11.60 o 
  -4  -1  10       57.05       59.91      6.01 o 
  -3  -1  10       25.34       24.08      4.35 o 
  -2  -1  10      136.54      117.00      3.71 o 
  -1  -1  10      608.33      620.69     13.40 o 
   0  -1  10      697.26      644.97     20.10 o 
   1  -1  10     1027.89     1083.59     23.40 o 
   2  -1  10       52.49       59.27      5.57 o 
   3  -1  10      360.23      392.60      9.86 o 
   4  -1  10       99.89      108.83      9.42 o 
   5  -1  10       24.02       26.51      4.82 o 
   6  -1  10       22.18       29.20     11.10 o 
   7  -1  10        1.87        5.29      7.86 o 
   8  -1  10       22.64       24.70      5.99 o 
 -10   0  10      104.57       93.32      9.69 o 
  -9   0  10       44.84       54.63      7.39 o 
  -8   0  10       27.20       22.97      9.40 o 
  -7   0  10       19.26       28.20      5.87 o 
  -6   0  10      477.82      473.34     13.54 o 
  -5   0  10     1371.33     1419.85     20.65 o 
  -4   0  10       99.04      100.37      9.14 o 
  -3   0  10       56.73       63.79      4.04 o 
  -2   0  10      172.89      184.53      6.34 o 
  -1   0  10      219.09      230.63      8.62 o 
   0   0  10        9.85       14.68      3.67 o 
   1   0  10        0.89        3.80      3.96 o 
   2   0  10        1.06        4.56      2.86 o 
   3   0  10       40.31       44.93      6.36 o 
   4   0  10      249.99      267.20     10.13 o 
   5   0  10       12.48       17.90      8.12 o 
   6   0  10       22.03       21.52      6.96 o 
   7   0  10       32.66       27.65      7.04 o 
   8   0  10       14.77        7.60     12.96 o 
 -11   1  10       17.01       14.43      7.86 o 
 -10   1  10        0.26        3.95      5.18 o 
  -9   1  10        0.20       11.50      7.03 o 
  -8   1  10      137.87      148.68     12.82 o 
  -7   1  10       88.33       86.06      8.38 o 
  -6   1  10        1.61        1.17      6.19 o 
  -5   1  10        6.24        5.68      4.89 o 
  -4   1  10      349.88      345.18     11.40 o 
  -3   1  10      274.24      263.68     17.65 o 
  -2   1  10      224.86      225.77      9.56 o 
  -1   1  10      284.86      252.72      7.93 o 
   0   1  10      306.57      297.76     12.11 o 
   1   1  10       41.30       41.82      7.84 o 
   2   1  10        6.27        7.48      3.81 o 
   3   1  10        8.30        5.46      4.42 o 
   4   1  10      410.66      416.80     12.78 o 
   5   1  10       27.62       36.88      7.85 o 
   6   1  10       16.94       17.70      6.92 o 
   7   1  10       48.18       48.70      9.63 o 
 -11   2  10       18.41       14.99      5.38 o 
 -10   2  10      116.97      133.11     13.89 o 
  -9   2  10        0.96        9.48      6.19 o 
  -8   2  10       98.95      101.72     13.84 o 
  -7   2  10       22.20       18.35      6.63 o 
  -6   2  10        3.45        7.56      7.03 o 
  -5   2  10        4.41        6.24      5.45 o 
  -4   2  10      908.84      919.25     16.44 o 
  -3   2  10        0.41        0.39      1.42 o 
  -2   2  10      216.50      192.54      7.15 o 
  -1   2  10       49.53       48.44      4.16 o 
   0   2  10      640.23      559.67     16.50 o 
   1   2  10      488.97      444.22     17.75 o 
   2   2  10       11.40        7.97      4.62 o 
   3   2  10      184.49      193.72     17.56 o 
   4   2  10       37.13       21.70      6.63 o 
   5   2  10       98.13       89.78      8.11 o 
   6   2  10       61.63       68.98      8.42 o 
   7   2  10       55.84       52.86      7.83 o 
 -11   3  10        0.56        6.80      5.16 o 
 -10   3  10       23.20       11.15      5.29 o 
  -9   3  10      145.70      162.85     10.63 o 
  -8   3  10        0.01       -0.35      4.98 o 
  -7   3  10      304.30      313.51     22.34 o 
  -6   3  10       94.35       85.85      7.28 o 
  -5   3  10      186.94      205.96      9.77 o 
  -4   3  10      756.83      763.92     16.23 o 
  -3   3  10       15.84       10.91      2.48 o 
  -2   3  10      227.77      231.58      6.26 o 
  -1   3  10        7.13       23.21      3.04 o 
   0   3  10      144.79      102.20      8.34 o 
   1   3  10        1.90       15.38      8.61 o 
   2   3  10        1.37        4.67      4.48 o 
   3   3  10        1.08        6.53      5.03 o 
   4   3  10       28.56       29.09      8.46 o 
   5   3  10        0.27        0.94      4.69 o 
   6   3  10      138.15      132.85     13.15 o 
 -11   4  10       12.99        7.49      7.09 o 
 -10   4  10       43.23       49.23      9.92 o 
  -9   4  10       90.02       98.29      8.88 o 
  -8   4  10      277.64      316.92     13.61 o 
  -7   4  10       16.83       25.56      8.93 o 
  -6   4  10      289.13      321.59     12.16 o 
  -5   4  10        6.12       10.84      5.32 o 
  -4   4  10       42.11       34.63      5.03 o 
  -3   4  10        6.16        7.43      3.69 o 
  -2   4  10       88.58       82.86      4.05 o 
  -1   4  10        3.60       10.53      4.32 o 
   0   4  10      274.43      277.11     12.99 o 
   1   4  10       10.50       11.53      7.65 o 
   2   4  10      128.41      125.65      8.57 o 
   3   4  10       40.64       33.07      8.19 o 
   4   4  10      109.61      100.02     23.31 o 
   5   4  10        0.09        4.22      3.96 o 
   6   4  10       80.53      100.29     14.43 o 
 -11   5  10       57.15       69.10      9.45 o 
 -10   5  10      259.08      251.10     13.54 o 
  -9   5  10       23.13       15.30      6.30 o 
  -8   5  10      236.26      237.76     14.31 o 
  -7   5  10        0.39        8.58      4.42 o 
  -6   5  10      119.18      124.98      8.76 o 
  -5   5  10       25.37       33.97      9.54 o 
  -4   5  10       18.91       15.86      3.86 o 
  -3   5  10      238.53      218.88     15.46 o 
  -2   5  10        3.34        3.11      2.10 o 
  -1   5  10       12.03       17.00      6.67 o 
   0   5  10      138.14      134.77      9.86 o 
   1   5  10      180.28      184.69     12.38 o 
   2   5  10       21.12       23.95      7.00 o 
   3   5  10       45.75       51.57      6.88 o 
   4   5  10       22.87       27.12      8.01 o 
   5   5  10       44.63       34.54     11.39 o 
 -10   6  10       12.56       16.52      5.54 o 
  -9   6  10      279.76      291.05     13.23 o 
  -8   6  10       19.18       23.24      6.58 o 
  -7   6  10      369.45      377.42     12.71 o 
  -6   6  10       54.29       53.35      6.24 o 
  -5   6  10      120.52      127.47     14.69 o 
  -4   6  10      102.78      100.54      6.30 o 
  -3   6  10       56.06       51.96     12.51 o 
  -2   6  10       14.85       21.07      9.83 o 
  -1   6  10      127.52      138.65      9.35 o 
   0   6  10       56.17       63.63     10.20 o 
   1   6  10      115.24      110.14     10.57 o 
   2   6  10        3.73       14.98      6.06 o 
   3   6  10        1.36        4.11      5.33 o 
   4   6  10        4.31        4.03      5.36 o 
 -10   7  10        2.29        3.12      5.07 o 
  -9   7  10       71.64       74.39      8.99 o 
  -8   7  10        5.64       13.45      4.73 o 
  -7   7  10      109.24      119.39     14.45 o 
  -6   7  10      280.25      307.24     10.80 o 
  -5   7  10       30.23       41.76     12.27 o 
  -4   7  10       29.55       46.65     13.55 o 
  -3   7  10        3.61        2.13      7.62 o 
  -2   7  10        7.94       17.11     11.10 o 
   0   7  10       60.09       68.01     11.32 o 
   1   7  10       25.68       30.74      8.87 o 
   2   7  10        6.64        8.55      7.25 o 
   3   7  10       18.29       27.82      7.13 o 
 -10   8  10       64.50       75.18      8.99 o 
  -9   8  10       58.90       37.92      9.50 o 
  -8   8  10        3.79        5.04      3.27 o 
  -7   8  10        5.55        1.01      9.06 o 
  -6   8  10      140.34      128.98     14.05 o 
  -5   8  10       79.41       93.14     14.61 o 
  -4   8  10       89.66       90.83     13.10 o 
  -3   8  10       16.69       13.34      8.10 o 
  -2   8  10       60.11       70.83     12.49 o 
   0   8  10       19.00       20.00      9.01 o 
   1   8  10        3.70        0.21      6.30 o 
   2   8  10        6.98       16.23      6.54 o 
  -9   9  10       39.28       52.87     14.93 o 
  -8   9  10       73.57      104.41     19.02 o 
  -7   9  10       58.20       74.65     18.57 o 
  -6   9  10       47.67       42.75     12.33 o 
  -5   9  10       17.62       55.07     17.45 o 
  -4   9  10      207.27      189.13     20.40 o 
  -3   9  10        5.37       11.61      8.69 o 
  -2   9  10        0.81        7.33      8.39 o 
  -1   9  10       36.19       43.12     13.23 o 
  -7  10  10       22.60       24.55     10.25 o 
  -6  10  10       21.79       26.27     15.65 o 
  -5  10  10       37.88       34.43     13.92 o 
  -4  10  10        9.64       11.72     14.43 o 
  -3  10  10       54.99       65.14     17.08 o 
  -2  10  10      269.17      307.48     23.62 o 
  -1 -11  11       32.39       28.32      9.70 o 
   0 -11  11        0.71       24.92      9.75 o 
   1 -11  11        1.84        3.45      6.24 o 
   2 -11  11        0.10        9.17      8.95 o 
   3 -11  11        5.64       21.20     10.31 o 
   4 -11  11        0.21        0.69      6.56 o 
  -3 -10  11       20.49       24.22      7.06 o 
  -2 -10  11        5.04       12.89      6.85 o 
  -1 -10  11       42.69       31.85     10.33 o 
   0 -10  11       59.44       65.38     13.66 o 
   1 -10  11       47.51       58.53     10.81 o 
   2 -10  11        0.56        2.63      6.22 o 
   3 -10  11        6.59       17.40      7.65 o 
   5 -10  11       54.26       66.31     12.49 o 
   6 -10  11       31.18       40.57     13.26 o 
  -4  -9  11       18.01       19.18      5.99 o 
  -3  -9  11        0.71        5.69      4.43 o 
  -2  -9  11        0.02       11.07      6.89 o 
  -1  -9  11       27.04       29.83      7.92 o 
   0  -9  11       54.53       64.82     12.46 o 
   1  -9  11      179.12      178.45     14.90 o 
   2  -9  11      175.20      163.91     16.44 o 
   3  -9  11       21.00       51.25     10.68 o 
   5  -9  11       86.25      123.35     15.89 o 
   6  -9  11       42.19       41.82     10.63 o 
  -5  -8  11        0.23        3.93      4.94 o 
  -4  -8  11      109.12       89.86     14.55 o 
  -3  -8  11        8.06       19.42      8.34 o 
  -2  -8  11        0.42        1.78      4.40 o 
  -1  -8  11        0.32       10.05      5.98 o 
   0  -8  11       54.55       71.44     10.68 o 
   1  -8  11      409.46      423.49     21.57 o 
   2  -8  11      239.24      210.17     15.65 o 
   3  -8  11        6.62       12.25     10.57 o 
   4  -8  11        2.14       20.54     10.31 o 
   5  -8  11       71.43       75.66     11.21 o 
   6  -8  11       36.79       45.30     13.02 o 
   7  -8  11      145.23      149.60     15.91 o 
  -6  -7  11        0.37        5.04      3.64 o 
  -5  -7  11       30.93       37.46     11.50 o 
  -4  -7  11       82.82       89.51     16.90 o 
  -3  -7  11       33.31       53.19      8.45 o 
  -2  -7  11       12.06       14.32      6.02 o 
  -1  -7  11       48.48       64.14      7.93 o 
   0  -7  11       56.03       42.98      9.46 o 
   1  -7  11      112.07       83.76     11.00 o 
   2  -7  11        5.73        6.51      6.40 o 
   3  -7  11       19.71       14.80      9.27 o 
   4  -7  11       44.85       41.66      9.54 o 
   6  -7  11        0.33        4.68      7.41 o 
   7  -7  11       33.69       31.80     11.98 o 
  -7  -6  11       22.90       45.53     11.26 o 
  -6  -6  11        1.98        3.51      7.17 o 
  -5  -6  11       22.63       22.44      5.36 o 
  -4  -6  11        5.95       12.11      5.43 o 
  -3  -6  11       72.19       60.17      8.66 o 
  -2  -6  11        5.33        7.58      5.22 o 
  -1  -6  11       17.14       14.12      5.08 o 
   0  -6  11        1.26        5.77      5.60 o 
   1  -6  11       52.87       47.02      8.50 o 
   2  -6  11      378.81      354.58     17.72 o 
   3  -6  11       19.22       27.47      8.77 o 
   4  -6  11       71.35       67.08     10.41 o 
   5  -6  11      118.12      124.84     15.62 o 
   7  -6  11        0.07        6.56      6.83 o 
   8  -6  11       68.43       33.58     21.49 o 
  -8  -5  11       18.14       18.38      8.85 o 
  -7  -5  11       20.59       20.54     10.47 o 
  -6  -5  11       88.50      112.38     12.94 o 
  -5  -5  11        4.00        7.20      3.66 o 
  -4  -5  11      182.36      181.37      8.99 o 
  -3  -5  11       71.86       60.62      7.63 o 
  -2  -5  11      112.21      122.55      9.30 o 
  -1  -5  11       87.50       76.40     12.75 o 
   0  -5  11       63.66       70.96      8.89 o 
   1  -5  11      134.51      120.48     10.52 o 
   2  -5  11      312.90      312.42     15.89 o 
   3  -5  11       48.00       44.92      9.51 o 
   4  -5  11       43.86       46.17      9.80 o 
   5  -5  11        1.72        1.78      6.64 o 
   7  -5  11       32.20       40.78     16.66 o 
   8  -5  11       13.25        7.04      8.39 o 
  -8  -4  11        3.84       11.08     10.07 o 
  -7  -4  11      116.74      116.57     13.52 o 
  -6  -4  11       66.92       64.29      9.54 o 
  -5  -4  11      119.97      136.74      7.66 o 
  -4  -4  11       15.22       15.30      9.27 o 
  -3  -4  11      157.90      171.39     15.02 o 
  -2  -4  11       48.93       46.34      6.39 o 
  -1  -4  11      105.06      107.80     15.67 o 
   0  -4  11       34.20       46.89      7.96 o 
   1  -4  11        3.14        9.25      8.21 o 
   2  -4  11      266.60      288.30     15.36 o 
   3  -4  11        1.03       -0.05      5.50 o 
   4  -4  11      188.22      207.16     14.93 o 
   5  -4  11        7.93        7.01      5.21 o 
   6  -4  11      264.44      284.18     41.34 o 
   7  -4  11        2.88        2.79      6.27 o 
   8  -4  11       51.40       36.74     29.30 o 
  -9  -3  11       30.94       30.76      8.29 o 
  -8  -3  11        5.06        1.38      5.58 o 
  -7  -3  11        1.72        0.93      6.51 o 
  -6  -3  11      115.28      133.52     14.32 o 
  -5  -3  11      230.02      207.18     24.02 o 
  -4  -3  11      167.37      145.03     12.91 o 
  -3  -3  11       95.40      104.50      6.20 o 
  -2  -3  11      391.53      408.51     10.95 o 
  -1  -3  11        5.28        4.49      3.93 o 
   0  -3  11      143.38      143.25     10.29 o 
   1  -3  11       12.30        2.15      5.34 o 
   2  -3  11      163.52      160.25     12.83 o 
   3  -3  11       92.75       84.37     11.69 o 
   4  -3  11       11.18       15.94      8.61 o 
   5  -3  11      159.73      141.65     25.40 o 
   6  -3  11        0.30        2.58      4.60 o 
  -9  -2  11       42.32       45.22     11.85 o 
  -8  -2  11        9.45        4.52      6.19 o 
  -7  -2  11       74.81       83.18     12.11 o 
  -6  -2  11       55.88       51.70      6.28 o 
  -5  -2  11        2.79        2.34      6.11 o 
  -4  -2  11       59.13       58.51      5.38 o 
  -3  -2  11       12.98       21.52      7.86 o 
  -2  -2  11      536.11      517.74     12.48 o 
  -1  -2  11        3.39        3.98      3.06 o 
   0  -2  11      155.73      160.13      8.02 o 
   1  -2  11        7.24       11.90      7.12 o 
   2  -2  11        6.84        5.55      6.08 o 
   3  -2  11      331.31      340.10     17.21 o 
   4  -2  11      232.90      258.76     20.08 o 
   5  -2  11       77.83       41.87     23.83 o 
   6  -2  11       36.85       50.16     11.03 o 
   7  -2  11       50.43       69.26     13.34 o 
  -9  -1  11       40.74       45.45      7.19 o 
  -8  -1  11      103.38      102.43     11.77 o 
  -7  -1  11        3.46       10.97      4.96 o 
  -6  -1  11       42.25       36.02      6.37 o 
  -5  -1  11      306.23      296.12     10.25 o 
  -4  -1  11      179.35      190.50      7.93 o 
  -3  -1  11      109.58      108.37      7.78 o 
  -2  -1  11       42.07       47.12      4.15 o 
  -1  -1  11       64.94       60.29      4.04 o 
   0  -1  11      342.33      329.90     16.76 o 
   1  -1  11       40.36       45.33      4.87 o 
   2  -1  11      218.89      215.61     24.41 o 
   3  -1  11      136.82      122.39     10.07 o 
   4  -1  11      292.26      259.26      9.00 o 
   5  -1  11       51.08       59.53      6.46 o 
   6  -1  11        0.84        3.16      3.42 o 
   7  -1  11      201.63      219.07     19.07 o 
 -10   0  11      171.03      180.72     27.43 o 
  -9   0  11        2.07        4.71      4.76 o 
  -8   0  11      167.88      190.92     10.44 o 
  -7   0  11       62.93       71.76      7.25 o 
  -6   0  11        0.80        6.69      4.95 o 
  -5   0  11      937.17      896.48     20.85 o 
  -4   0  11       45.84       39.82      6.28 o 
  -3   0  11      140.48      140.99      6.98 o 
  -2   0  11       15.62       11.93      3.66 o 
  -1   0  11      529.57      446.45      8.85 o 
   0   0  11       27.74       22.30      4.61 o 
   1   0  11        0.21        4.01      4.57 o 
   2   0  11       20.00       31.51      7.23 o 
   3   0  11        0.99        1.57      3.64 o 
   4   0  11        8.38        9.30      6.80 o 
   5   0  11      240.15      289.47     19.21 o 
   6   0  11        0.42       10.40      5.85 o 
   7   0  11       11.39        8.48      4.36 o 
 -10   1  11       58.74       53.36      8.31 o 
  -9   1  11      223.87      210.76     11.44 o 
  -8   1  11       19.67       28.53      7.07 o 
  -7   1  11       37.63       40.65     10.71 o 
  -6   1  11       19.84       27.23      6.79 o 
  -5   1  11      343.80      325.19     15.57 o 
  -4   1  11       28.17       23.74      4.87 o 
  -3   1  11      148.82      161.13      7.78 o 
  -2   1  11       17.98       25.45      3.69 o 
  -1   1  11       42.62       30.68      3.60 o 
   0   1  11       13.29        8.03      2.99 o 
   1   1  11       91.85       92.80      8.87 o 
   2   1  11       67.90       72.60      6.08 o 
   3   1  11        0.44        2.40      4.18 o 
   4   1  11       88.71       91.17      9.99 o 
   5   1  11       37.28       25.61     10.44 o 
   6   1  11       96.20      122.98     14.93 o 
 -10   2  11        9.49       18.86     10.92 o 
  -9   2  11      114.33      129.65      9.18 o 
  -8   2  11        2.88        7.61      5.34 o 
  -7   2  11       71.88       74.13      7.55 o 
  -6   2  11        3.12        0.13      4.36 o 
  -5   2  11        0.15        5.44      3.97 o 
  -4   2  11        6.73        9.00      4.33 o 
  -3   2  11       45.28       46.27      5.21 o 
  -2   2  11       27.86       33.18      3.99 o 
  -1   2  11       47.41       51.21      3.60 o 
   0   2  11      321.67      258.84     12.46 o 
   1   2  11       22.21       13.92      6.69 o 
   2   2  11       81.84       73.41      6.47 o 
   3   2  11        0.00        2.39      4.11 o 
   4   2  11        5.13        3.47      4.24 o 
   5   2  11       86.46      122.51      8.46 o 
   6   2  11       35.14       11.14      7.61 o 
 -10   3  11       74.69       78.65      9.69 o 
  -9   3  11       18.40       13.75      6.10 o 
  -8   3  11       29.80       26.90      8.65 o 
  -7   3  11        0.61        5.67      5.25 o 
  -6   3  11       44.24       48.51      7.45 o 
  -5   3  11      361.74      381.98     11.96 o 
  -4   3  11       42.00       39.80      6.33 o 
  -3   3  11      141.12      134.50     13.00 o 
  -2   3  11        3.09        2.62      1.79 o 
  -1   3  11      169.92      149.05      8.37 o 
   0   3  11      249.17      200.10     11.21 o 
   1   3  11        8.26       13.79      6.43 o 
   2   3  11       28.62       27.24      6.09 o 
   3   3  11       47.68       61.76      7.91 o 
   4   3  11       93.40       83.49     10.31 o 
   5   3  11        6.84        2.97      4.85 o 
 -10   4  11        6.21        8.02      5.78 o 
  -9   4  11        1.64        8.12      5.56 o 
  -8   4  11       11.22        8.02      5.09 o 
  -7   4  11        5.90        9.56      4.90 o 
  -6   4  11       55.72       52.80      7.24 o 
  -5   4  11       28.90       27.10      5.83 o 
  -4   4  11        4.07        4.59      3.27 o 
  -3   4  11        7.98        3.97      3.77 o 
  -2   4  11       77.45       86.82     12.65 o 
  -1   4  11        4.31        5.37      3.79 o 
   0   4  11      174.70      157.06     10.25 o 
   1   4  11      153.92      118.01     10.10 o 
   2   4  11        0.02        5.34      5.31 o 
   3   4  11       19.96       21.44      9.60 o 
   4   4  11      288.00      327.12     13.76 o 
   5   4  11        0.11        1.66      4.36 o 
 -10   5  11       24.35       28.88      8.38 o 
  -9   5  11        5.94        5.68      4.73 o 
  -8   5  11       80.92       78.58      8.25 o 
  -7   5  11       58.83       77.08      7.58 o 
  -6   5  11      201.05      203.57     10.77 o 
  -5   5  11       19.24       25.53      4.84 o 
  -4   5  11        0.47        7.23      9.43 o 
  -3   5  11       87.78       75.04      6.98 o 
  -2   5  11      129.58      132.19     13.87 o 
  -1   5  11        0.02        6.56      6.08 o 
   0   5  11       30.77       26.78      6.67 o 
   1   5  11       12.54       17.61      5.95 o 
   2   5  11      107.12      128.26     12.46 o 
   3   5  11        4.02        5.78      4.55 o 
   4   5  11      276.13      283.54     13.27 o 
 -10   6  11       28.68       31.02      8.42 o 
  -9   6  11       58.43       68.01     15.83 o 
  -8   6  11        0.32        7.46      5.79 o 
  -7   6  11        0.88        8.44      4.86 o 
  -6   6  11       22.03       35.92     12.94 o 
  -5   6  11       89.62       91.90      6.48 o 
  -4   6  11      108.92      120.98     14.00 o 
  -3   6  11       15.06       10.12      7.17 o 
  -2   6  11        0.54        3.51      7.07 o 
  -1   6  11        5.49       12.25      6.64 o 
   0   6  11       36.67       42.48      7.62 o 
   1   6  11        0.00       13.47     10.87 o 
   2   6  11       82.73       66.34     10.44 o 
   3   6  11      183.73      207.19     12.15 o 
  -9   7  11       15.40       27.39     11.56 o 
  -8   7  11        7.35        4.51      3.55 o 
  -7   7  11       25.73       22.10      4.60 o 
  -6   7  11       17.14       16.50     12.11 o 
  -5   7  11       98.23       94.10     13.71 o 
  -4   7  11       29.49       17.06     11.08 o 
  -3   7  11       14.98       20.06     10.31 o 
  -2   7  11        0.75        9.25     10.28 o 
  -1   7  11        8.78       14.05      6.64 o 
   2   7  11        1.76       -5.42      5.42 o 
  -9   8  11       47.48       56.35     13.44 o 
  -8   8  11        2.19        2.36      7.68 o 
  -7   8  11       59.46       61.90     11.93 o 
  -6   8  11       24.77       28.29     12.27 o 
  -5   8  11        2.67        1.86      7.89 o 
  -4   8  11       39.69       57.57     12.94 o 
  -3   8  11      445.57      476.07     22.69 o 
  -2   8  11        0.19        2.74      7.23 o 
  -1   8  11       99.27       93.12     12.83 o 
  -7   9  11       12.65       18.57     10.15 o 
  -6   9  11       61.53       73.46     16.55 o 
  -5   9  11       24.81       30.98     11.93 o 
  -4   9  11      108.71      120.05     14.58 o 
  -3   9  11      686.32      766.41     29.70 o 
  -2   9  11        0.29       10.10      7.07 o 
  -1   9  11       60.07       57.01     10.97 o 
  -1 -10  12        0.11        7.12      9.01 o 
   0 -10  12       52.15       44.29      9.80 o 
   1 -10  12       83.62       89.82     11.77 o 
   2 -10  12        0.75        3.96      6.43 o 
   3 -10  12        0.53        2.79      5.82 o 
   4 -10  12       12.19       16.21      8.29 o 
  -3  -9  12        0.05        0.62      4.22 o 
  -2  -9  12       15.65        7.86      6.56 o 
  -1  -9  12        3.81        9.46      9.09 o 
   0  -9  12       17.94       11.05      6.80 o 
   1  -9  12        7.00       12.73      7.62 o 
   2  -9  12       42.75       39.13     11.16 o 
   3  -9  12        2.37        7.28      6.43 o 
   4  -9  12      166.67      167.29     14.82 o 
   5  -9  12       17.34       16.90      8.47 o 
  -4  -8  12       81.03       74.21     10.69 o 
  -3  -8  12        0.24        1.75      4.59 o 
  -2  -8  12       77.56       78.96      8.93 o 
  -1  -8  12       15.45        9.44      6.68 o 
   0  -8  12      144.89      129.01     12.17 o 
   1  -8  12      267.70      249.70     16.23 o 
   2  -8  12       42.05       26.62     10.39 o 
   3  -8  12       70.07       59.19     10.92 o 
   4  -8  12       36.79       38.97      9.62 o 
  -5  -7  12       22.81       12.41      9.17 o 
  -4  -7  12      117.49      125.10     10.83 o 
  -3  -7  12        3.46        5.21      4.34 o 
  -2  -7  12       41.35       31.17     10.32 o 
  -1  -7  12        2.40       12.57      5.87 o 
   0  -7  12      130.69      122.31     10.95 o 
   1  -7  12      216.31      247.94     16.26 o 
   2  -7  12       41.85       42.82      9.27 o 
   3  -7  12      247.27      259.61     18.01 o 
   4  -7  12       26.77       23.01      9.38 o 
   5  -7  12       61.41       60.01     10.52 o 
   6  -7  12       57.55       73.35     12.57 o 
  -6  -6  12       31.70       30.98     10.36 o 
  -5  -6  12       18.02       19.55      9.40 o 
  -4  -6  12        2.51        1.85      3.50 o 
  -3  -6  12       19.23       24.63      6.22 o 
  -2  -6  12        9.02        6.66      4.32 o 
  -1  -6  12      168.30      167.01      9.97 o 
   0  -6  12        2.74        4.06      5.02 o 
   1  -6  12      408.38      429.66     19.15 o 
   2  -6  12      156.79      161.02     13.84 o 
   3  -6  12      109.25       80.95     10.41 o 
   4  -6  12      118.27      116.33     13.52 o 
   5  -6  12        0.04        2.07      7.01 o 
   6  -6  12       35.38       42.85     10.73 o 
  -7  -5  12       52.41       43.70     10.23 o 
  -6  -5  12      116.55      107.67     12.62 o 
  -5  -5  12        5.69       14.16      8.69 o 
  -4  -5  12        2.52        6.32      4.26 o 
  -3  -5  12       87.40       69.98     23.88 o 
  -2  -5  12        3.19        7.55      5.07 o 
  -1  -5  12       30.37       28.30      5.59 o 
   0  -5  12       26.93       26.34      5.94 o 
   1  -5  12       11.53       13.92      7.57 o 
   2  -5  12        7.23       12.88      7.47 o 
   3  -5  12      123.17      124.60     12.11 o 
   4  -5  12        1.13       14.35      9.80 o 
   5  -5  12        0.05       -1.62      6.27 o 
   6  -5  12      397.87      452.58     34.51 o 
   7  -5  12       88.40       71.54     41.47 o 
  -8  -4  12        9.74        7.78     10.10 o 
  -7  -4  12        0.01        0.85      6.19 o 
  -5  -4  12        0.57        1.51      6.30 o 
  -4  -4  12       81.35       79.60     13.99 o 
  -3  -4  12      241.26      240.48     39.03 o 
  -2  -4  12       79.33       78.03      9.94 o 
  -1  -4  12       27.92       21.79     10.15 o 
   0  -4  12       39.77       52.51      6.26 o 
   1  -4  12       15.48       23.64      6.99 o 
   2  -4  12       15.36        7.65      7.20 o 
   3  -4  12      405.30      457.92     20.30 o 
   4  -4  12        7.66       10.65     10.02 o 
   5  -4  12        1.79        5.92      7.12 o 
   6  -4  12      132.68      101.38     47.39 o 
   7  -4  12       79.60       39.85     25.45 o 
  -8  -3  12        2.00        7.70      8.66 o 
  -7  -3  12        6.90        0.48      6.22 o 
  -6  -3  12       24.69       10.04      7.84 o 
  -5  -3  12      143.39      153.58     13.12 o 
  -4  -3  12        3.08        4.30      6.27 o 
  -3  -3  12        5.83        5.00      2.58 o 
  -2  -3  12        0.07        5.83      4.17 o 
  -1  -3  12      340.01      332.99     26.21 o 
   0  -3  12      427.83      447.62     17.24 o 
   1  -3  12       45.90       48.43      7.89 o 
   2  -3  12       53.94       57.76      9.70 o 
   3  -3  12       67.63       77.60     35.33 o 
   4  -3  12        0.73        6.03     11.56 o 
   5  -3  12      127.68      126.51     30.71 o 
   6  -3  12        3.55        1.67      9.59 o 
   7  -3  12       61.99       63.84     11.34 o 
  -8  -2  12       54.51       65.73     11.21 o 
  -7  -2  12        3.91        7.04      7.25 o 
  -6  -2  12      949.83     1006.25     31.48 o 
  -5  -2  12      440.08      416.56     19.63 o 
  -4  -2  12      441.58      417.99     18.76 o 
  -3  -2  12      231.74      251.86      8.83 o 
  -1  -2  12       57.17       54.64      5.45 o 
   0  -2  12        9.26       10.11      5.04 o 
   1  -2  12      117.56      124.89     16.60 o 
   2  -2  12       36.15       29.67     17.96 o 
   3  -2  12        3.40        5.21      4.81 o 
   4  -2  12       35.24       20.46     11.64 o 
   5  -2  12       65.79       43.94     34.59 o 
   6  -2  12        0.26        5.84      7.73 o 
   7  -2  12        8.11        9.51      7.12 o 
  -9  -1  12       34.60       49.15     11.18 o 
  -8  -1  12       15.72       20.91     10.47 o 
  -7  -1  12        9.33       20.64      9.80 o 
  -6  -1  12       98.89       81.03     11.18 o 
  -5  -1  12       32.06       33.53     10.10 o 
  -3  -1  12      172.72      160.57     13.39 o 
  -2  -1  12        7.52        7.11      3.16 o 
  -1  -1  12      682.21      717.29     14.48 o 
   1  -1  12      312.86      319.17     14.80 o 
   2  -1  12        2.77        8.61     10.33 o 
   3  -1  12       97.70       94.20     16.74 o 
   4  -1  12       16.15       21.70     10.12 o 
   5  -1  12       28.86       44.66     10.81 o 
   6  -1  12       81.90       86.31     12.43 o 
  -9   0  12        1.14        3.67      6.54 o 
  -8   0  12        3.31       10.07      7.73 o 
  -7   0  12       23.09       26.58      5.46 o 
  -6   0  12       85.42       80.20     10.60 o 
  -5   0  12       21.62       20.88      5.11 o 
  -4   0  12      146.02      150.46     20.67 o 
  -3   0  12       12.04       11.52      4.01 o 
  -2   0  12        1.37        2.26      2.33 o 
  -1   0  12      404.54      374.63     16.86 o 
   0   0  12      410.20      346.89     12.75 o 
   1   0  12       46.20       63.23      8.21 o 
   2   0  12      344.07      340.58     16.10 o 
   3   0  12        0.05        2.12      2.76 o 
   4   0  12        0.50        6.15      6.87 o 
   5   0  12        0.06       -0.13      6.56 o 
   6   0  12       76.34       78.05     12.11 o 
  -9   1  12        2.99       12.14      7.73 o 
  -8   1  12       19.16       29.36      7.47 o 
  -7   1  12        2.43        8.50      5.42 o 
  -6   1  12      185.53      186.96     15.90 o 
  -5   1  12      171.35      176.71      8.82 o 
  -4   1  12       18.89       14.65      5.15 o 
  -3   1  12       19.97       22.86      4.36 o 
  -2   1  12       56.86       67.18      7.43 o 
  -1   1  12      266.33      242.22      6.65 o 
   0   1  12      232.19      203.20     23.91 o 
   1   1  12        6.38       13.36      6.62 o 
   2   1  12       50.50       39.85      7.81 o 
   3   1  12      209.26      227.36      9.11 o 
   4   1  12       98.25      111.69      7.28 o 
   5   1  12      125.84      110.79     16.29 o 
   6   1  12       41.79       61.61     15.59 o 
 -10   2  12        0.01        9.25      4.40 o 
  -9   2  12       14.08        9.12      5.09 o 
  -8   2  12       12.47       20.48      8.42 o 
  -7   2  12      182.04      206.57     19.34 o 
  -6   2  12        6.93       10.28      5.39 o 
  -5   2  12        0.16        2.71      3.82 o 
  -4   2  12        0.09        5.60      4.08 o 
  -3   2  12       42.64       33.48      5.66 o 
  -2   2  12        4.69        5.27      4.28 o 
  -1   2  12        1.29        3.50      2.36 o 
   0   2  12       95.40       99.19      6.63 o 
   1   2  12      142.48      137.14     11.34 o 
   2   2  12        4.70        0.48      4.94 o 
   3   2  12      418.50      467.49     20.03 o 
   4   2  12       69.07       63.76     10.60 o 
   5   2  12      162.08      191.22     11.75 o 
 -10   3  12       11.67        9.70      4.49 o 
  -9   3  12        9.19        3.04      4.69 o 
  -8   3  12       33.39       41.71      9.72 o 
  -7   3  12      295.40      277.02     14.56 o 
  -6   3  12      294.00      320.50     11.75 o 
  -5   3  12        9.68       12.50      4.87 o 
  -4   3  12      188.56      191.86      8.69 o 
  -3   3  12       46.99       44.56      7.77 o 
  -2   3  12       83.04       73.03      5.41 o 
  -1   3  12        6.18        6.40      4.76 o 
   0   3  12        1.65        1.62      3.59 o 
   1   3  12        8.54       23.56      7.47 o 
   2   3  12      225.26      244.92     15.70 o 
   3   3  12        2.11        6.02      4.27 o 
   4   3  12        0.11        2.07      6.48 o 
  -9   4  12       38.45       45.73      8.04 o 
  -8   4  12       83.49       79.57      8.19 o 
  -7   4  12        0.17        3.65      4.10 o 
  -6   4  12      106.52      128.64     11.00 o 
  -5   4  12      250.25      247.52     21.09 o 
  -4   4  12       10.29       10.90      4.11 o 
  -3   4  12       21.07       28.56      7.60 o 
  -2   4  12       34.13       20.72      3.62 o 
  -1   4  12       23.20       36.16      8.02 o 
   0   4  12       19.48       14.35      5.74 o 
   1   4  12        0.01        3.40      4.54 o 
   2   4  12       62.22       52.36      9.86 o 
   3   4  12        0.88        9.85      5.16 o 
   4   4  12       43.47       35.97      6.63 o 
  -9   5  12       20.83       29.16     10.39 o 
  -8   5  12       63.73       59.86      7.09 o 
  -7   5  12      240.32      230.04     11.21 o 
  -6   5  12        0.14        4.22      3.56 o 
  -5   5  12      517.39      498.54     21.63 o 
  -4   5  12       77.89       92.72      6.61 o 
  -3   5  12        2.13       11.58      8.53 o 
  -2   5  12       63.70       48.06      8.34 o 
  -1   5  12        0.95        4.33      5.05 o 
   1   5  12       31.06       36.56     10.73 o 
   2   5  12       40.54       39.85      8.45 o 
   3   5  12       17.65       12.25      5.98 o 
  -9   6  12       27.36       35.26     14.55 o 
  -8   6  12        9.91       21.60     11.61 o 
  -7   6  12       84.21       72.78      6.61 o 
  -6   6  12       38.83       43.76     16.88 o 
  -5   6  12        3.67       10.31      7.04 o 
  -4   6  12      517.32      614.13     24.71 o 
  -3   6  12      233.32      268.03     17.96 o 
  -2   6  12       52.51       49.12     10.52 o 
  -1   6  12       35.72       22.34      8.05 o 
  -8   7  12        0.84        4.14      7.86 o 
  -7   7  12        8.24        9.78     10.68 o 
  -6   7  12       27.84       40.30     12.80 o 
  -5   7  12       91.40       90.59     13.76 o 
  -4   7  12      393.38      410.00     22.24 o 
  -3   7  12      171.01      198.21     16.18 o 
  -2   7  12        2.33        5.37      6.93 o 
  -1   7  12       42.13       52.36      9.91 o 
  -7   8  12       15.30       11.64     11.64 o 
  -6   8  12       53.62       62.75     12.80 o 
  -5   8  12       17.64       17.99     11.45 o 
  -4   8  12       13.61       14.00      7.36 o 
  -3   8  12       37.67       46.68     12.14 o 
  -2   8  12        1.40       13.26      9.19 o 
  -1   8  12        0.78        6.59      7.07 o 
  -2  -9  13       61.47       58.67      9.01 o 
  -1  -9  13        2.76        0.16      6.14 o 
   0  -9  13      135.90      129.99     14.98 o 
   1  -9  13      190.62      211.44     16.36 o 
   2  -9  13       33.26       37.46     10.44 o 
   3  -9  13       43.90       35.94      8.63 o 
   4  -9  13        0.35        7.36      6.19 o 
  -3  -8  13        4.98        8.26      4.55 o 
  -2  -8  13        9.79       26.92     12.42 o 
  -1  -8  13        0.52        8.02      8.18 o 
   0  -8  13       10.46       14.72     10.31 o 
   1  -8  13        0.15       14.21      9.09 o 
   2  -8  13       53.78       43.12      9.40 o 
   3  -8  13       17.15       18.20      9.46 o 
   4  -8  13       14.20        1.67      5.98 o 
   5  -8  13      124.21      136.52     14.56 o 
  -4  -7  13        4.27        5.90      5.98 o 
  -3  -7  13       72.84       61.93      6.29 o 
  -2  -7  13        0.79        4.32      5.21 o 
  -1  -7  13       16.86       22.88      6.18 o 
   0  -7  13       51.84       65.83      9.14 o 
   1  -7  13       12.72       13.44      8.08 o 
   2  -7  13       26.73       28.11      9.22 o 
   3  -7  13       10.41       13.10      7.09 o 
   4  -7  13        0.94        3.03      6.38 o 
   5  -7  13       67.98       79.30     13.63 o 
  -5  -6  13        1.86        1.14      7.94 o 
  -4  -6  13        1.00       -2.28      6.03 o 
  -3  -6  13        0.51        2.39      3.00 o 
  -2  -6  13       26.81       28.43      8.79 o 
  -1  -6  13      222.36      205.08     10.71 o 
   0  -6  13        2.82        6.91      5.02 o 
   1  -6  13       84.10       75.02      9.22 o 
   2  -6  13      103.13      114.82     11.74 o 
   3  -6  13       35.25       63.20     10.87 o 
   4  -6  13        1.36        7.12      7.09 o 
   5  -6  13       97.59      105.60     13.28 o 
   6  -6  13      138.63      163.94     27.04 o 
  -6  -5  13      359.54      373.60     21.31 o 
  -5  -5  13        7.50       11.88      6.40 o 
  -4  -5  13        0.49       -1.20      5.90 o 
  -3  -5  13       15.47       13.82      4.31 o 
  -2  -5  13        0.01        5.84      6.43 o 
  -1  -5  13       99.18      123.46      9.00 o 
   0  -5  13       34.03       27.89      8.61 o 
   1  -5  13        0.15        5.21      4.76 o 
   2  -5  13      135.55      175.84     13.66 o 
   3  -5  13        1.10        1.67      5.34 o 
   4  -5  13       90.24       97.74     12.33 o 
   5  -5  13        2.37        8.77      8.13 o 
   6  -5  13       52.90       45.99     27.36 o 
  -7  -4  13       76.60       69.50     11.80 o 
  -6  -4  13      179.70      184.05     16.55 o 
  -5  -4  13       12.19        6.22      9.38 o 
  -4  -4  13        2.08        9.11      6.91 o 
  -3  -4  13        4.02        7.37      3.48 o 
  -2  -4  13       42.83       53.25      6.17 o 
  -1  -4  13        0.34        4.29      3.53 o 
   0  -4  13      393.08      449.16     18.76 o 
   1  -4  13       22.94       23.70      7.68 o 
   2  -4  13       83.72      104.30     11.34 o 
   3  -4  13       16.21       41.36     10.33 o 
   4  -4  13      288.62      300.23     18.28 o 
   5  -4  13       56.10       38.12     18.38 o 
   6  -4  13       16.28       11.18      8.39 o 
  -7  -3  13       14.76        9.22      9.17 o 
  -6  -3  13        8.90       17.29      8.74 o 
  -5  -3  13       99.21       74.84     10.87 o 
  -4  -3  13       59.46       58.18     10.97 o 
  -3  -3  13      106.95       65.22     17.43 o 
  -2  -3  13      164.26      191.27     14.51 o 
  -1  -3  13      247.22      227.86     15.41 o 
   0  -3  13       31.02       35.04      7.39 o 
   1  -3  13       40.51       51.11      9.14 o 
   2  -3  13        0.78       -0.29      4.17 o 
   3  -3  13        2.61        2.92      4.17 o 
   4  -3  13        0.04        5.23      9.32 o 
   5  -3  13       20.33       20.11     13.42 o 
   6  -3  13      146.53      152.81     15.97 o 
  -8  -2  13       85.59       99.49     14.27 o 
  -7  -2  13      119.91      132.33     14.11 o 
  -6  -2  13      458.67      469.35     23.14 o 
  -5  -2  13       10.21       18.62     10.87 o 
  -4  -2  13       21.21       36.66      9.30 o 
  -2  -2  13      215.89      194.28     17.51 o 
  -1  -2  13      203.70      189.77     11.61 o 
   0  -2  13       20.50       14.61      8.39 o 
   1  -2  13      195.56      191.99     48.62 o 
   2  -2  13       28.64       23.80     13.97 o 
   3  -2  13        3.92        2.76      4.22 o 
   4  -2  13       74.20       52.44     29.86 o 
   5  -2  13        9.08        5.74      6.85 o 
   6  -2  13       43.05       51.94     12.30 o 
  -8  -1  13       25.04       38.76     10.79 o 
  -7  -1  13        1.24        2.71      7.54 o 
  -5  -1  13       37.77       40.99     10.41 o 
  -4  -1  13       20.67       28.98      8.71 o 
  -3  -1  13       10.08        4.28     11.08 o 
  -2  -1  13       68.53       39.42     25.37 o 
  -1  -1  13      318.30      293.29     12.05 o 
   1  -1  13       30.84       34.24     15.83 o 
   2  -1  13       29.26       17.83     13.60 o 
   3  -1  13      312.47      357.64     17.96 o 
   4  -1  13        6.52       17.72      8.77 o 
   5  -1  13      113.62      117.93     13.31 o 
  -7   0  13      224.56      206.50     15.99 o 
  -6   0  13       14.50       21.73      7.31 o 
  -5   0  13        7.54        8.79      7.47 o 
  -4   0  13        6.45       11.93      7.20 o 
  -3   0  13      112.73      111.58     10.95 o 
  -2   0  13        2.69        0.16      4.99 o 
  -1   0  13       47.43       41.31      4.74 o 
   0   0  13       30.85       39.03      6.08 o 
   2   0  13       70.85       67.24      9.70 o 
   3   0  13      102.41      105.39     11.24 o 
   4   0  13      269.36      322.83     18.09 o 
   5   0  13       88.77       87.14     11.72 o 
  -9   1  13       57.12       56.13     10.87 o 
  -8   1  13        2.53       10.47      6.59 o 
  -7   1  13      197.15      192.58     15.28 o 
  -6   1  13      145.38      160.17     14.58 o 
  -5   1  13        0.00        0.50      6.00 o 
  -4   1  13       48.64       53.11      8.29 o 
  -3   1  13        6.93        5.69      5.50 o 
  -2   1  13        8.41        5.90      4.84 o 
  -1   1  13        6.04       20.19      9.51 o 
   0   1  13       20.71       16.10      5.79 o 
   1   1  13       60.21       44.68      8.21 o 
   2   1  13        1.42        4.91      5.63 o 
   3   1  13        5.26        3.48      6.62 o 
   4   1  13       17.30       23.14     12.01 o 
   5   1  13        2.01        8.37      9.48 o 
  -9   2  13       16.33       22.18      8.10 o 
  -8   2  13        0.95        4.14      5.63 o 
  -7   2  13       12.78       12.93      6.39 o 
  -6   2  13       78.98       83.83     12.61 o 
  -5   2  13       15.42       19.88      5.36 o 
  -4   2  13        8.74       17.98      4.88 o 
  -3   2  13       37.75       30.03      6.36 o 
  -2   2  13       29.24       27.05      4.87 o 
  -1   2  13       42.23       40.91      6.16 o 
   0   2  13       49.82       55.87      7.33 o 
   1   2  13      138.41      144.95     10.89 o 
   2   2  13       47.43       64.08     10.28 o 
   3   2  13       10.51       19.31      9.46 o 
   4   2  13        4.42        7.20      6.08 o 
  -9   3  13        1.09        6.51      5.01 o 
  -8   3  13      113.30      123.58     11.09 o 
  -7   3  13       76.21       77.60      7.77 o 
  -6   3  13      159.19      158.37      9.26 o 
  -5   3  13      149.48      169.62     19.21 o 
  -4   3  13       81.28       83.36     13.39 o 
  -3   3  13       52.46       33.93      6.99 o 
  -2   3  13        9.63        9.78      3.18 o 
  -1   3  13        0.09        2.36      4.12 o 
   0   3  13       15.57       13.55      5.84 o 
   2   3  13       14.03        6.64      5.61 o 
   3   3  13       88.74       80.44     10.41 o 
  -9   4  13       48.17       85.35      9.47 o 
  -8   4  13       56.25       59.31      7.39 o 
  -7   4  13        0.98        2.95      4.13 o 
  -6   4  13       15.00       11.69      5.98 o 
  -5   4  13       12.26       20.51      4.72 o 
  -4   4  13      174.78      177.88      9.74 o 
  -3   4  13        0.50        4.72      5.55 o 
  -2   4  13        7.63        9.78      5.26 o 
  -1   4  13       43.51       44.10      8.85 o 
   0   4  13       35.69       40.33      8.39 o 
   3   4  13        0.03        3.96      4.78 o 
  -8   5  13       31.33       38.97      6.68 o 
  -7   5  13        6.59       13.71     11.29 o 
  -6   5  13       44.00       46.94      6.32 o 
  -5   5  13      120.06      115.94     14.03 o 
  -4   5  13      191.91      165.11     14.32 o 
  -3   5  13       34.77       45.99     11.24 o 
  -2   5  13       11.10        8.42      8.45 o 
  -1   5  13       79.77       88.09     10.47 o 
  -8   6  13        1.38        4.71      4.09 o 
  -7   6  13       41.61       35.78     11.13 o 
  -6   6  13        8.18        9.54      7.81 o 
  -5   6  13       33.34       38.97     10.07 o 
  -4   6  13        5.56       19.15     10.17 o 
  -3   6  13        9.99       21.47      9.35 o 
  -2   6  13        4.73        6.64      6.32 o 
  -1   6  13       26.86       28.85      8.50 o 
   0   6  13       26.18       35.65      9.51 o 
  -7   7  13      111.60      110.09     16.02 o 
  -6   7  13       32.37       49.87     14.80 o 
  -4   7  13       98.63       92.34     13.28 o 
  -3   7  13       36.92       46.84     10.97 o 
  -2   7  13       33.40       37.91     11.66 o 
  -1   7  13      105.71      105.81     12.38 o 
  -2  -8  14       63.25       74.20     10.71 o 
   0  -8  14       61.72       57.09      9.86 o 
   1  -8  14       17.28       24.57      9.35 o 
   2  -8  14       74.88       70.14     12.62 o 
   3  -8  14       33.56       32.12      9.30 o 
  -3  -7  14        0.48        5.69      6.24 o 
  -2  -7  14       41.26       43.08      6.61 o 
   0  -7  14        4.23        3.69      5.47 o 
   1  -7  14       13.38        3.96      5.34 o 
   2  -7  14        5.02       13.18      7.92 o 
   3  -7  14       40.33       36.56      9.67 o 
   4  -7  14       73.75       81.27     11.72 o 
  -4  -6  14       11.08        6.56      9.48 o 
  -3  -6  14       49.44       56.35     10.55 o 
  -2  -6  14        5.19        5.83      3.23 o 
  -1  -6  14      260.04      264.97     30.74 o 
   0  -6  14       36.49       41.50      7.60 o 
   1  -6  14       19.02       22.63      8.53 o 
   2  -6  14       80.48      104.03     13.26 o 
   3  -6  14       16.53       17.00      8.55 o 
   4  -6  14       55.23       95.56     14.05 o 
  -5  -5  14        0.56        3.19      3.40 o 
  -4  -5  14        4.24        3.45      4.14 o 
  -3  -5  14      110.37      133.89     13.76 o 
  -2  -5  14      157.26      156.85     15.12 o 
  -1  -5  14       32.10       26.60      5.70 o 
   1  -5  14       39.58       42.27      8.34 o 
   2  -5  14       13.84       18.20      7.12 o 
   3  -5  14        0.39        6.40      8.00 o 
   4  -5  14       54.83       49.87     24.07 o 
   5  -5  14       36.99       29.09     16.92 o 
  -6  -4  14       32.83       42.85     10.55 o 
  -5  -4  14       95.85       89.66     12.43 o 
  -4  -4  14       56.17       39.88     19.79 o 
  -3  -4  14       52.35       29.89     17.91 o 
  -2  -4  14      507.00      557.92     25.72 o 
  -1  -4  14       42.00       42.19      6.46 o 
   1  -4  14       72.13       80.12      9.86 o 
   2  -4  14       87.43      106.21     11.34 o 
   3  -4  14       14.27        8.16      5.95 o 
   4  -4  14       47.25       34.14     21.89 o 
   5  -4  14       31.07       15.12     16.95 o 
  -6  -3  14       39.68       30.60      7.84 o 
  -5  -3  14        0.00        0.64      6.35 o 
  -4  -3  14        9.08        2.15      8.05 o 
  -2  -3  14       65.97       53.24      9.30 o 
  -1  -3  14       33.40       39.69     10.17 o 
   0  -3  14        2.10        4.09      3.48 o 
   1  -3  14        0.06        0.19      2.28 o 
   2  -3  14      184.51      179.24     19.87 o 
   3  -3  14       11.45        3.80      5.98 o 
   4  -3  14      139.44      157.83     26.33 o 
   5  -3  14       66.16       44.26     32.12 o 
  -6  -2  14        3.71       10.73      7.47 o 
  -4  -2  14       45.78       36.02     28.77 o 
  -3  -2  14       21.55       21.57     10.04 o 
  -2  -2  14        3.21        5.18      7.07 o 
  -1  -2  14       12.24       17.51      8.74 o 
   0  -2  14       12.24       12.27      8.24 o 
   2  -2  14       71.44       43.17     22.18 o 
   3  -2  14        0.84        3.59      5.63 o 
   4  -2  14       35.94       29.86      8.90 o 
  -6  -1  14       43.21       31.24      7.78 o 
  -5  -1  14        0.35        7.12      8.58 o 
  -4  -1  14       23.22       19.34     10.65 o 
  -3  -1  14       66.40       44.34     22.00 o 
  -2  -1  14       24.90       35.57      9.80 o 
  -1  -1  14       13.94       16.05     11.08 o 
   0  -1  14        0.62        2.44      3.43 o 
   1  -1  14       29.78       20.06     10.73 o 
   4  -1  14       38.58       38.18      9.78 o 
  -8   0  14        2.85        8.55      6.48 o 
  -7   0  14       49.11       54.38     10.02 o 
  -6   0  14      137.16      142.13     13.97 o 
  -5   0  14        6.36        8.05      6.43 o 
  -4   0  14        4.58        6.80      9.38 o 
  -3   0  14       48.91       46.92     23.06 o 
  -2   0  14        0.00        2.79      4.97 o 
  -1   0  14       23.25       48.35     10.57 o 
   1   0  14       62.71       71.70      9.30 o 
   2   0  14      189.10      184.34     13.60 o 
   3   0  14      156.39      167.34     15.33 o 
   4   0  14       20.81       34.48      9.22 o 
  -8   1  14       58.96       48.62      9.09 o 
  -7   1  14        0.32        8.95      6.19 o 
  -6   1  14       35.24       31.96      8.85 o 
  -5   1  14      211.98      192.23     15.17 o 
  -4   1  14        0.96        1.99      6.62 o 
  -3   1  14      139.19      100.08     38.57 o 
  -2   1  14        2.15       11.29      7.04 o 
   2   1  14        3.29        5.02      5.23 o 
   3   1  14      117.10      107.94     11.10 o 
  -8   2  14        1.18        9.03      5.66 o 
  -7   2  14        6.16        7.68      5.79 o 
  -6   2  14       11.26       13.26      6.35 o 
  -5   2  14      162.80      176.40     12.88 o 
  -4   2  14       84.00       76.88     36.77 o 
  -3   2  14        0.70        1.83      5.82 o 
   3   2  14       12.69        8.71      5.13 o 
  -8   3  14      125.24      122.92     13.81 o 
  -7   3  14        0.22        4.65      5.79 o 
  -6   3  14       69.47       72.37      9.62 o 
  -5   3  14       46.25       59.64      9.11 o 
  -3   3  14       46.63       47.66      6.99 o 
  -2   3  14       27.92       14.11      4.76 o 
  -7   4  14        8.94        8.93      6.11 o 
  -6   4  14        3.32        5.98      8.61 o 
  -5   4  14       76.80       82.24      7.11 o 
  -4   4  14      257.19      238.88     16.15 o 
  -3   4  14       99.83       82.94     12.17 o 
  -2   4  14       19.16       13.95      5.74 o 
  -1   4  14       36.52       24.28      8.29 o 
  -7   5  14        3.82        8.17      4.45 o 
  -6   5  14       18.90       13.36      7.97 o 
  -5   5  14       38.32       42.32      9.67 o 
  -4   5  14      502.52      533.21     22.10 o 
  -3   5  14       63.63       81.43     10.84 o 
  -2   5  14      244.97      303.33     17.06 o 
  -1   5  14       35.64       30.05      7.04 o 
   0   5  14      259.90      315.42     17.06 o 
  -6   6  14       43.16       46.92     10.65 o 
  -5   6  14        0.50        1.86      5.45 o 
  -4   6  14       69.83       67.58     10.81 o 
  -3   6  14       16.12       14.11      7.47 o 
  -2   6  14       38.37       40.38      8.18 o 
   0  -7  15        7.93        6.22      5.34 o 
  -2  -6  15        5.82       18.14     11.16 o 
   0  -6  15        5.00        4.76      6.00 o 
   2  -6  15       65.41       68.17     12.88 o 
  -3  -5  15       42.37       13.95      7.86 o 
  -2  -5  15        2.54       13.55     11.18 o 
   0  -5  15        6.69        8.55      6.27 o 
   1  -5  15        1.68        3.77      5.18 o 
   2  -5  15       16.42       15.91      8.63 o 
   3  -5  15       45.71       30.98     12.27 o 
  -4  -4  15        5.37        5.15      5.79 o 
  -3  -4  15       12.20        7.12      6.96 o 
  -1  -4  15       19.64       16.55      8.69 o 
   1  -4  15        3.69       14.69      6.56 o 
   3  -4  15        7.81        1.78      4.70 o 
  -5  -3  15        0.97        4.70      8.00 o 
  -3  -3  15       10.20       11.53      7.04 o 
  -2  -3  15       18.56       17.83      8.66 o 
  -1  -3  15        0.05       11.53      8.29 o 
   1  -3  15       26.94       27.95     14.08 o 
   2  -3  15      234.22      217.18     25.05 o 
  -5  -2  15        1.20        5.18      5.29 o 
  -4  -2  15      127.22      138.97     24.07 o 
  -3  -2  15       10.72       23.17      8.13 o 
  -2  -2  15        1.21       11.74      7.07 o 
   2  -2  15      180.46      193.91     24.47 o 
  -6  -1  15        4.52        7.92      7.92 o 
  -5  -1  15      104.65      120.56     14.16 o 
  -4  -1  15       31.35       21.09     16.18 o 
  -3  -1  15       45.59       52.07     10.23 o 
  -2  -1  15       14.30       18.62      6.62 o 
   3  -1  15       39.88       34.70      9.22 o 
  -6   0  15       11.93       21.76      8.55 o 
  -5   0  15       51.42       48.14      9.51 o 
  -4   0  15        0.13        0.64      5.71 o 
  -3   0  15       15.45       16.68      6.48 o 
  -2   0  15      131.62      130.41     12.22 o 
  -6   1  15        2.78        6.11      5.63 o 
  -5   1  15       16.39        8.87      6.59 o 
  -4   1  15        8.34        8.26      6.80 o 
  -3   1  15        1.98        7.94      5.63 o 
  -2   1  15       40.93       70.27     10.49 o 
  -6   2  15        2.15        1.51      5.95 o 
  -5   2  15      243.79      257.80     16.79 o 
  -4   2  15       11.55        8.05      9.40 o 
  -2   2  15        0.20        0.96      4.89 o 
  -6   3  15        1.51        7.23      5.87 o 
  -4   3  15        5.00        7.04      5.53 o 
  -2  -4  16        2.75       11.64      7.44 o 
  -3  -3  16       38.55       50.53      9.78 o 
  -2  -3  16        0.44       11.90      7.07 o 
  -4  -2  16        0.01        5.45      6.06 o 
  -3  -2  16       34.63       30.79      7.09 o 
  -2  -2  16       39.72       41.66      9.59 o 
  -4  -1  16       20.26        8.90      7.47 o 
  -3  -1  16       39.13       39.64      9.56 o 
  -2  -1  16       11.26       13.68     10.33 o 
  -4   0  16        7.25       12.25      7.09 o 
  -3   0  16      114.50      144.57     13.81 o 
  -2   0  16        2.68       -1.38      7.28 o 
  -4   1  16       13.76       13.71     10.73 o 
  -3   2  16        5.10       10.28      5.63 o 
                                                 
